# Supplementary material for: Phylogenetic Analysis of 590 Species Reveals Distinct Evolutionary Patterns of Intron–Exon Gene Structures Across Eukaryotic Lineages
Source: Mol Biol Evol. 2024 Dec 7;41(12):msae248. doi: 10.1093/molbev/msae248 (PMC11649378; doi:10.1093/molbev/msae248)
Supplement: msae248_Supplementary_Data [file msae248_supplementary_data.zip]

Archive with 8 entries (8 files):
- fig_S1.pdf
- fig_S2.pdf
- fig_S3.pdf
- fig_S4.pdf
- fig_S5.pdf
- fig_S6.pdf
- supp fig captions.pdf
- supp_tables.xlsx
