# Supplementary material for: Phylogenetic Analysis of 590 Species Reveals Distinct Evolutionary Patterns of Intron–Exon Gene Structures Across Eukaryotic Lineages
Source: Mol Biol Evol. 2024 Dec 7;41(12):msae248. doi: 10.1093/molbev/msae248 (PMC11649378; doi:10.1093/molbev/msae248)
Supplement: msae248_Supplementary_Data [file msae248_supplementary_data.zip › supp_tables.xlsx]

## Sheet: Table S1
Table S1: species and gene structure features analyzed in this study
species	species name in ENSEMBL	Kingdom	Phylum	Min intron length	Max intron length	Mean intron length	Intron length SD	Median intron length	Number of transcripts	Number of transcripts containing introns	Mean number of introns per transcript	Mean intron ratio	Mean total intron length per transcript	Mean total exon length per transcript	Genome size
aphanomyces_invadans	aphanomyces_invadans	Fungi	Oomycota	21	13621	68.74	175.21	53	15248	10500	3.23	0.17	322.2	1444.49	71402472
aspergillus_clavatus	aspergillus_clavatus	Fungi	Ascomycota	8	2397	78.45	74.9	63	9121	7398	2.07	0.16	199.76	1483.6	27859441
aspergillus_flavus	aspergillus_flavus	Fungi	Ascomycota	8	8254	106.93	232.89	61	13485	10521	1.81	0.24	248.2	1265.39	36892344
aspergillus_fumigatus	aspergillus_fumigatus	Fungi	Ascomycota	2	3092	79.63	92.31	60	9623	7560	1.93	0.15	195.97	1479.22	29384958
aspergillus_nidulans	aspergillus_nidulans	Fungi	Ascomycota	1	1628	87.69	81.11	60	10534	9110	2.32	0.25	235.44	1454.05	29828291
aspergillus_niger	aspergillus_niger	Fungi	Ascomycota	1	2702	97.44	86.49	68	13872	12077	2.57	0.31	288.09	1316.9	33975768
aspergillus_oryzae	aspergillus_oryzae	Fungi	Ascomycota	1	2753	118.79	223.52	62	12074	9355	1.93	0.22	296.53	1349.37	37912014
aspergillus_terreus	aspergillus_terreus	Fungi	Ascomycota	14	1884	81.75	68.13	58	10401	8864	2.18	0.16	209.34	1501.36	29364022
beauveria_bassiana	beauveria_bassiana	Fungi	Ascomycota	9	1796	78.67	66.32	62	10095	7434	1.61	0.13	172.44	1519.31	35021612
blumeria_graminis	blumeria_graminis	Fungi	Ascomycota	4	10264	73.51	247.36	52	7118	5672	1.75	0.14	161.88	1491.26	124489486
botrytis_cinerea	botrytis_cinerea	Fungi	Ascomycota	16	2620	80.08	72.77	58	11707	9258	1.94	0.15	196.06	1546.48	42630066
candida_albicans	candida_albicans	Fungi	Ascomycota	19	1337	193.43	234.13	86	6212	366	0.07	0.02	218.27	1453.35	14323179
candida_parapsilosis	candida_parapsilosis	Fungi	Ascomycota	48	2916	161.57	256.77	69	5837	359	0.07	0.02	177.32	1509.73	13030174
candida_tropicalis	candida_tropicalis	Fungi	Ascomycota	60	784	199.26	178.06	90	6254	34	0.01	0	199.26	1455.16	14630139
colletotrichum_gloeosporioides	colletotrichum_gloeosporioides	Fungi	Ascomycota	21	2924	80.36	102.96	58	15381	12173	2	0.13	202.92	1418.25	55607143
colletotrichum_graminicola	colletotrichum_graminicola	Fungi	Ascomycota	10	2183	84.17	74.5	63	12020	8993	1.74	0.15	196.09	1397.49	51644307
colletotrichum_higginsianum	colletotrichum_higginsianum	Fungi	Ascomycota	15	2565	86.72	78.53	67	16141	11030	1.44	0.16	183.34	1095.27	49084868
colletotrichum_orbiculare	colletotrichum_orbiculare	Fungi	Ascomycota	24	2776	99.16	119.72	62	13346	10629	2.02	0.25	251.74	1416.6	90086138
cryptococcus_neoformans	cryptococcus_neoformans	Fungi	Basidiomycota	1	2101	61.74	35.46	55	6632	6442	5.4	0.27	343.31	1631.11	19051922
dothistroma_septosporum	dothistroma_septosporum	Fungi	Ascomycota	11	16692	92.42	238.65	56	12400	7189	1.11	0.11	176.65	1336.84	30209431
fusarium_culmorum	fusarium_culmorum	Fungi	Ascomycota	1	17991	126.32	304.77	55	12465	9798	1.98	0.22	318.79	1473.19	41928875
fusarium_fujikuroi	fusarium_fujikuroi	Fungi	Ascomycota	1	9500	69.27	128.88	53	14815	11081	1.81	0.12	167.34	1457.8	43847810
fusarium_graminearum	fusarium_graminearum	Fungi	Ascomycota	10	1748	75.15	70.57	54	14145	10634	1.75	0.16	175.02	1357.28	38047942
fusarium_oxysporum	fusarium_oxysporum	Fungi	Ascomycota	4	2370	101.23	102.21	58	17696	13103	1.66	0.19	227.17	1234.9	61470697
fusarium_pseudograminearum	fusarium_pseudograminearum	Fungi	Ascomycota	25	2053	80.82	93.02	54	12448	9482	1.86	0.2	197.63	1457.81	36932859
fusarium_solani	fusarium_solani	Fungi	Ascomycota	11	8864	81.71	136.97	55	15705	12537	2.07	0.14	211.81	1444.62	51291997
fusarium_verticillioides	fusarium_verticillioides	Fungi	Ascomycota	22	989	96.17	96.73	57	14166	10591	1.71	0.18	220.49	1279.84	41885085
globisporangium_ultimum	globisporangium_ultimum	Fungi	Oomycota	4	9888	114.76	172.52	85	15290	9278	1.61	0.23	304.23	1300.83	44913582
histoplasma_capsulatum	histoplasma_capsulatum	Fungi	Ascomycota	4	21973	139.04	221.08	92	11221	9852	2.34	0.54	371.12	1154.7	39270953
komagataella_pastoris	komagataella_pastoris	Fungi	Ascomycota	10	903	99.33	95.81	63	5040	539	0.11	0.02	106.52	1431.27	9216378
leptosphaeria_maculans	leptosphaeria_maculans	Fungi	Ascomycota	40	5775	103.05	103.73	63	12469	9453	1.82	0.27	247.81	1258.3	45124619
neurospora_crassa	neurospora_crassa	Fungi	Ascomycota	21	1884	111.81	111.88	74	9758	7583	1.6	0.21	230.68	1594.31	41102378
puccinia_triticina	puccinia_triticina	Fungi	Basidiomycota	15	3818	109.82	105.7	82	11638	9079	3.27	0.31	460.94	1200.66	162948716
pyrenophora_teres	pyrenophora_teres	Fungi	Ascomycota	21	5050	89.62	169.37	54	11799	8623	1.5	0.13	184.45	1390.46	33583335
pyricularia_oryzae	pyricularia_oryzae	Fungi	Ascomycota	40	2987	126.1	132.14	87	14349	9207	1.28	0.23	251.03	1199.24	41858488
saccharomyces_cerevisiae	saccharomyces_cerevisiae	Fungi	Ascomycota	1	2483	354.08	471.74	152	6600	283	0.05	0.02	391.61	1327.58	12157105
schizosaccharomyces_cryophilus	schizosaccharomyces_cryophilus	Fungi	Ascomycota	21	768	74.82	57.5	54	5155	2861	1.1	0.1	147.67	1517.84	11554764
schizosaccharomyces_japonicus	schizosaccharomyces_japonicus	Fungi	Ascomycota	20	2448	77.08	65.64	56	4878	2465	1.06	0.09	162.34	1553.37	11733154
schizosaccharomyces_octosporus	schizosaccharomyces_octosporus	Fungi	Ascomycota	24	796	73.75	55.58	54	4986	2490	1.07	0.1	158.46	1540.73	11634473
schizosaccharomyces_pombe	schizosaccharomyces_pombe	Fungi	Ascomycota	1	2526	82.77	82.16	55.5	5145	2392	0.99	0.1	175.38	1584.7	12631379
sclerotinia_sclerotiorum	sclerotinia_sclerotiorum	Fungi	Ascomycota	24	1494	137.68	128.18	77	10175	7904	1.8	0.44	318.53	1100.27	27274596
sporisorium_reilianum	sporisorium_reilianum	Fungi	Basidiomycota	1	2252	135.81	172.84	87	6673	1938	0.46	0.09	215.7	1790.19	18476874
trichoderma_reesei	trichoderma_reesei	Fungi	Ascomycota	12	22092	115.26	249.88	75	9113	7445	2.03	0.25	286.82	1483.09	33395713
trichoderma_virens	trichoderma_virens	Fungi	Ascomycota	10	9208	103.27	196.02	67	12400	9587	1.91	0.18	255.11	1425.1	39022666
tuber_melanosporum	tuber_melanosporum	Fungi	Ascomycota	9	31660	107.5	604.47	63	7496	6125	2.87	0.59	377.79	1342.08	124945702
ustilago_maydis	ustilago_maydis	Fungi	Basidiomycota	14	2181	144.5	152.95	100	6765	1846	0.44	0.1	230.53	1773.12	19664356
verticillium_dahliae	verticillium_dahliae	Fungi	Ascomycota	17	1081	99.77	101.14	64	10535	8311	1.8	0.17	227.48	1426.68	33900324
yarrowia_lipolytica	yarrowia_lipolytica	Fungi	Ascomycota	2	1551	274.35	236.88	205	6448	948	0.17	0.07	310.53	1463.84	20502981
zymoseptoria_tritici	zymoseptoria_tritici	Fungi	Ascomycota	11	42135	135.1	450.09	62	10931	7629	1.58	0.2	306.58	1312.37	39686251
acanthaster_planci	acanthaster_planci_gca001949145v1	Animalia	Echinodermata	1	133120	1348.86	3376.42	612	16481	15083	8.62	6.9	12703.1	1913.3	383860178
acropora_millepora	acropora_millepora_gca013753865v1	Animalia	Cnidaria	1	98790	972.08	2341.66	563	30136	21563	5.55	3.47	7536.93	1642.79	475381253
actinia_tenebrosa	actinia_tenebrosa_gca009602425v1	Animalia	Cnidaria	1	70079	703.94	1214.97	451	19980	16526	7.01	3.26	5968.84	1674.15	238200427
acyrthosiphon_pisum	acyrthosiphon_pisum	Animalia	Arthropoda	1	513556	1596.62	8513.17	133	18277	15394	5	5.99	9479.11	1366.51	541137574
adineta_vaga	adineta_vaga	Animalia	Rotifera	16	48626	99.26	286.77	57	49300	43014	4.13	0.46	470.05	1154.52	217933793
aedes_aegypti	aedes_aegypti_lvpagwg	Animalia	Arthropoda	1	596801	9410.49	30804.8	197	14718	12989	3.24	17.65	34588.2	1648.93	1278732104
aedes_albopictus	aedes_albopictus	Animalia	Arthropoda	11	49921	3086.92	6067.78	97	17535	13172	2.32	5.73	9527.21	1460.83	1923476627
agrilus_planipennis	agrilus_planipennis_gca000699045v2	Animalia	Arthropoda	1	492165	2097.01	10627.8	118	13371	12111	4.75	7.45	10999.1	1573.8	353072773
amphibalanus_amphitrite	amphibalanus_amphitrite_gca019059575v1	Animalia	Arthropoda	1	112608	2073.52	5400.38	463	27370	23227	5.68	8.01	13866.7	1767.39	807619925
amphimedon_queenslandica	amphimedon_queenslandica	Animalia	Porifera	1	82312	327.05	1386.78	69	43615	29025	3.91	1.18	1923.63	1020.24	166679601
anneissia_japonica	anneissia_japonica_gca011630105v1	Animalia	Echinodermata	1	91858	1394.18	2688.03	639	21084	18146	6.8	6.57	11011.9	1608.89	589628371
anopheles_arabiensis	anopheles_arabiensis	Animalia	Arthropoda	1	179976	1128.32	4329.7	89	13271	11607	3.06	2.27	3948.69	1659.9	246567867
anopheles_atroparvus	anopheles_atroparvus_gca914969975	Animalia	Arthropoda	21	386078	1740.13	7537.06	95	12610	10685	2.98	3.41	6115.78	1687.74	277763289
anopheles_darlingi	anopheles_darlingi	Animalia	Arthropoda	1	73686	627.9	1728.51	88	10556	9642	3.56	1.48	2446.43	1733.86	136950925
anopheles_dirus	anopheles_dirus	Animalia	Arthropoda	3	153254	656.6	2330.14	90	12924	11366	3.13	1.71	2335.25	1653.2	216307690
anopheles_farauti	anopheles_farauti	Animalia	Arthropoda	1	77205	984.13	2257.85	105	12932	11895	3.24	3.06	3469.07	1632.87	183103254
anopheles_gambiae	anopheles_gambiae	Animalia	Arthropoda	1	249417	1458.79	6012.06	88	13094	11414	3.13	2.67	5234.71	1720.39	281378673
anopheles_melas	anopheles_melas	Animalia	Arthropoda	2	55639	662.05	1520.28	97	15367	13105	2.46	1.84	1913.57	1382.28	224162116
anoplophora_glabripennis	anoplophora_glabripennis	Animalia	Arthropoda	1	526741	3214.57	12636	272	14828	13222	4.59	10.55	16544.5	1530.05	706968555
aphidius_gifuensis	aphidius_gifuensis_gca014905175v1	Animalia	Arthropoda	1	485479	863.87	4949.94	88	12683	11738	4.02	2.13	3753.48	1694.13	156964627
apis_dorsata	apis_dorsata_gca000469605v1rs	Animalia	Arthropoda	1	474862	1552.66	9518.21	121	10049	9535	6.03	6.61	9861.96	1749.26	230340171
apis_florea	apis_florea_gca000184785v2rs	Animalia	Arthropoda	1	451053	1446.91	9102.64	109	10417	9853	5.95	5.93	9101.89	1713.38	229015090
apis_mellifera	apis_mellifera	Animalia	Arthropoda	1	596047	1699.46	11075.3	117	9935	9419	6.08	6.31	10897.2	1838.91	225250884
aplysia_californica	aplysia_californica_gca000002075v2	Animalia	Mollusca	1	193558	2328.18	5541.29	1128	19405	17128	6.91	12.74	18220.5	1613.78	927310431
ascaris_suum	ascaris_suum	Animalia	Nematoda	8	246001	1240.88	2827.99	742	16778	14197	6.37	6.8	9338.75	1259.96	298028455
asterias_rubens	asterias_rubens_gca902459465v3	Animalia	Echinodermata	4	364265	1750.77	5391.25	778	14064	13488	9.04	9.69	16497.2	1917.92	417601740
athalia_rosae	athalia_rosae_gca000344095v2	Animalia	Arthropoda	1	207256	913.59	5061.27	101	10943	10264	5.83	3.29	5679.32	1807.03	155841210
atta_cephalotes	atta_cephalotes	Animalia	Arthropoda	1	228098	1716.36	6848.29	222	10491	9924	5.75	6.67	10441.5	1714.46	317690795
bactrocera_dorsalis	bactrocera_dorsalis_gca000789215v2	Animalia	Arthropoda	1	377850	2393.7	11312.9	80	12721	10985	3.64	5.27	10100.6	1702.73	414984608
bactrocera_latifrons	bactrocera_latifrons_gca001853355v1	Animalia	Arthropoda	1	492137	2510.19	11622.7	85	12759	11171	3.8	5.54	10905.6	1739.65	462505359
bactrocera_tryoni	bactrocera_tryoni_gca016617805v2	Animalia	Arthropoda	1	552148	2846.5	14042.8	84	14221	12300	3.64	6.19	11965.2	1674.49	570658800
belgica_antarctica	belgica_antarctica	Animalia	Arthropoda	4	19460	349.33	776.49	71	13510	12139	3.29	1.48	1278.69	1387.7	89583723
bemisia_tabaci	bemisia_tabaci_asiaii5	Animalia	Arthropoda	1	199775	3233.01	10915.1	1001	12289	11491	5.79	14.45	20002.4	1432.05	616120436
biomphalaria_glabrata	biomphalaria_glabrata	Animalia	Mollusca	24	963053	1449.3	4188.31	745	25550	22438	5.91	7.42	9746.73	1316.59	916391120
bombus_impatiens	bombus_impatiens	Animalia	Arthropoda	1	562223	1705.17	10585.6	116	10632	9960	5.81	6.15	10583.3	1764.99	246856484
bombus_terrestris	bombus_terrestris	Animalia	Arthropoda	30	564389	1775.15	11328.7	114	10581	9905	5.74	6.31	10886.7	1750.47	248654244
bombyx_mandarina	bombyx_mandarina_gca003987935v1rs	Animalia	Arthropoda	1	498919	2129.57	9817.41	733	12794	11300	6.27	8.76	15112.8	1596.01	398589171
bombyx_mori	bombyx_mori	Animalia	Arthropoda	1	520361	2281.11	9765.85	742	13881	12108	6.18	8.84	16157.3	1675.52	460349900
branchiostoma_lanceolatum	branchiostoma_lanceolatum	Animalia	Chordata	20	236933	1001.17	2947.88	481	35955	27808	3.98	4.09	5157.95	1071.68	495353434
caenorhabditis_brenneri	caenorhabditis_brenneri	Animalia	Nematoda	3	32133	257.38	659	54	30704	29049	4.19	1.04	1140.75	1196.7	190369721
caenorhabditis_briggsae	caenorhabditis_briggsae	Animalia	Nematoda	1	69618	318.47	902	52	20821	20158	4.81	1.31	1582.33	1204.13	108384165
caenorhabditis_elegans	caenorhabditis_elegans	Animalia	Nematoda	1	100912	315.2	788.37	63	19985	19280	5.08	1.3	1660.83	1229.4	100286401
caenorhabditis_japonica	caenorhabditis_japonica	Animalia	Nematoda	1	28426	512.62	945.76	76	29935	21577	2.59	1.36	1841.94	865.36	166256191
caenorhabditis_remanei	caenorhabditis_remanei	Animalia	Nematoda	1	29124	247.26	587.25	52	31438	28631	4.01	0.91	1087.79	1203.6	145442736
camponotus_floridanus	camponotus_floridanus_gca003227725v1rs	Animalia	Arthropoda	1	464384	1471	8623.99	193	12512	11470	5.59	5.04	8977.74	1740.37	284009182
capitella_teleta	capitella_teleta	Animalia	Annelida	11	46074	361.92	1037.98	61	32175	25109	4.33	1.65	2007.08	1070.25	333283208
centruroides_sculpturatus	centruroides_sculpturatus_gca000671375v2	Animalia	Arthropoda	1	267839	2826.61	6357.7	605	24591	20595	5.61	12.44	18923.7	1358.93	925474958
ceratitis_capitata	ceratitis_capitata_gca000347755v4	Animalia	Arthropoda	1	369402	2628.72	11430.5	92	12563	11006	3.87	5.73	11608.8	1795.1	436490799
cimex_lectularius	cimex_lectularius	Animalia	Arthropoda	1	590239	2498.66	13736.4	78	11949	10766	7.07	13	19600.3	1610.03	510848842
clytia_hemisphaerica	clytia_hemisphaerica_gca902728285	Animalia	Cnidaria	21	180850	1133.49	2906.27	473	19132	15685	6.3	4.67	8709.48	1670.56	420978673
crassostrea_gigas	crassostrea_gigas	Animalia	Mollusca	41	395230	954.82	2450.09	363	30418	28657	7.16	5.34	7252.48	1497.33	647905321
crassostrea_virginica	crassostrea_virginica_gca002022765v4	Animalia	Mollusca	1	404748	1004.38	3410.88	366	34608	30669	7.32	5.07	8298.45	1652.85	684741128
culex_quinquefasciatus	culex_quinquefasciatus	Animalia	Arthropoda	1	95576	1580.53	3670.92	107	18965	17059	2.74	4.34	4813.12	1317.29	579057705
culicoides_sonorensis	culicoides_sonorensis	Animalia	Arthropoda	9	123915	701.09	2640.91	67	15612	14498	3.54	2.12	2670.5	1614.17	194177243
danaus_plexippus	danaus_plexippus	Animalia	Arthropoda	1	814263	1024.54	5427.47	275	13105	11835	6.4	4.5	7260.59	1585.64	248676414
daphnia_magna	daphnia_magna_gca020631705v2	Animalia	Arthropoda	1	73326	263.02	1281.14	72	16891	15552	5.63	0.89	1606.97	1619.86	161467056
daphnia_pulex	daphnia_pulex	Animalia	Arthropoda	1	48487	283.85	1044.93	75	30590	25362	3.65	1.35	1248.78	986.27	197206209
dendroctonus_ponderosae	dendroctonus_ponderosae_gca000355655v1	Animalia	Arthropoda	1	493374	1143.43	5565.07	66	13021	12052	5.79	4.66	7152.5	1523.8	252847629
dendronephthya_gigantea	dendronephthya_gigantea_gca004324835v1	Animalia	Cnidaria	1	246060	472.66	1584.67	213	22045	18653	7.03	2.18	3926.58	1696.73	286150628
dermacentor_silvarum	dermacentor_silvarum_gca013339745v1	Animalia	Arthropoda	1	595075	4880.52	13488.1	1954.5	21428	18245	5.87	21.36	33631	1421.96	2474308340
dermatophagoides_pteronyssinus	dermatophagoides_pteronyssinus_gca001901225v2	Animalia	Arthropoda	1	78917	468.03	2017.83	71	11184	9121	2.59	0.85	1488.31	1662.45	70778228
diabrotica_virgifera	diabrotica_virgifera_gca003013835v2	Animalia	Arthropoda	1	599099	10341.6	26180	4035	20592	17616	3.51	31.38	42417.4	1250.23	2418073815
diuraphis_noxia	diuraphis_noxia_gca001186385v1	Animalia	Arthropoda	1	291921	1458.4	5930.55	125	12390	10960	5.6	6.56	9229.57	1432.16	395073589
drosophila_ananassae	drosophila_ananassae	Animalia	Arthropoda	30	160719	1156.67	5790.58	65	14365	11679	2.94	2.15	4184.98	1597.98	230993012
drosophila_erecta	drosophila_erecta	Animalia	Arthropoda	30	188202	898.61	4144.44	69	13605	11035	3.02	1.58	3344.51	1623.66	152712140
drosophila_grimshawi	drosophila_grimshawi	Animalia	Arthropoda	30	156329	936.24	4050.3	78	13705	11419	3.13	1.68	3513.91	1635.31	200467819
drosophila_melanogaster	drosophila_melanogaster	Animalia	Arthropoda	23	257022	975.24	5171.15	69	13986	11063	2.95	1.4	3640.21	1637.82	143726002
drosophila_mojavensis	drosophila_mojavensis	Animalia	Arthropoda	30	195040	1160.73	5301.04	72	13425	11165	3.13	2.3	4364.82	1629.75	193826310
drosophila_persimilis	drosophila_persimilis	Animalia	Arthropoda	1	160788	948.26	4431.32	70	16874	12794	2.47	2.25	3085.23	1284.79	188374079
drosophila_pseudoobscura	drosophila_pseudoobscura	Animalia	Arthropoda	30	174425	900.1	4296.75	69	14574	11962	2.88	1.9	3163.46	1582.51	152696384
drosophila_sechellia	drosophila_sechellia	Animalia	Arthropoda	1	173070	799.04	3564.9	71	16465	12413	2.52	1.82	2674.1	1306.1	166577145
drosophila_simulans	drosophila_simulans	Animalia	Arthropoda	30	144234	838.38	3921.3	68	14179	11462	2.99	1.6	3104.1	1597.29	124963774
drosophila_virilis	drosophila_virilis	Animalia	Arthropoda	30	180607	1187.52	5238.05	71	13620	11232	3.1	2.42	4469.47	1639.08	206026697
drosophila_willistoni	drosophila_willistoni	Animalia	Arthropoda	30	169666	1071.08	4825.92	71	13783	11261	3	2.29	3933.14	1579.92	235516348
drosophila_yakuba	drosophila_yakuba	Animalia	Arthropoda	30	171593	948.74	4630.58	69	14824	12044	2.9	1.8	3387.62	1567.08	165693946
dufourea_novaeangliae	dufourea_novaeangliae_gca001272555v1rs	Animalia	Arthropoda	1	507895	1566.84	7962.35	123	9844	9244	5.95	5.73	9923.26	1790.12	279505983
echinococcus_granulosus	echinococcus_granulosus_gca000524195v1rs	Animalia	Platyhelminthes	12	27921	722.03	1068.25	318	11319	10356	5.65	3.47	4458.32	1401.86	110837706
eufriesea_mexicana	eufriesea_mexicana_gca001483705v1rs	Animalia	Arthropoda	1	571719	1834.71	10660.5	108	10297	9661	5.92	7.43	11577.4	1775.29	596278454
eurytemora_affinis	eurytemora_affinis_gca000591075v2	Animalia	Arthropoda	1	99441	941.58	1500.45	578	20716	19762	8.85	7.06	8733.66	1416	389032277
folsomia_candida	folsomia_candida	Animalia	Arthropoda	20	70151	337.59	1016.16	88	28732	26646	4.96	1.25	1805.42	1490.17	221702752
gigantopelta_aegis	gigantopelta_aegis_gca016097555v1	Animalia	Mollusca	1	451910	2827.96	7013.92	1284	22556	19349	7.12	13.9	23466.7	1631.43	1149605642
glossina_palpalis	glossina_palpalis	Animalia	Arthropoda	4	119494	1008.97	1834.31	178	20162	18337	3.2	5.05	3552.88	1228.32	380104241
habropoda_laboriosa	habropoda_laboriosa_gca001263275v1rs	Animalia	Arthropoda	1	463203	1638.47	8868.64	105	10069	9442	5.98	6.29	10443.6	1790.79	296954667
haemaphysalis_longicornis	haemaphysalis_longicornis_gca013339765v1	Animalia	Arthropoda	21	54858	2753.02	3628.84	1556	27144	12930	2.02	5.42	11702.1	891.87	2554970390
haliotis_rufescens	haliotis_rufescens_gca023055435v1rs	Animalia	Mollusca	1	412186	2437.01	7156.38	971	31171	27123	6.86	10.82	19207.2	1698.82	1334454214
harpegnathos_saltator	harpegnathos_saltator_gca003227715v2rs	Animalia	Arthropoda	1	541812	1853.88	11140.6	185	12642	11603	5.3	6.59	10697.3	1669.77	334161684
heliconius_melpomene	heliconius_melpomene	Animalia	Arthropoda	1	188384	963.37	2187.56	422	12669	11504	5.59	5.13	5929.28	1372.54	273786188
helobdella_robusta	helobdella_robusta	Animalia	Annelida	10	48563	528.71	1235.51	258	23432	20514	4.98	2.69	3007.77	1128.35	235376169
hermetia_illucens	hermetia_illucens_gca905115235v1	Animalia	Arthropoda	1	577055	6249.75	22938.8	95	14004	12479	4.23	16.02	29673.7	1647.9	1004948288
hofstenia_miamia	hofstenia_miamia	Animalia	Xenacoelomorpha	37	273493	3301.56	7018.74	1014	22454	16220	3.95	12.5	18051.5	1194.76	949842658
homarus_americanus	homarus_americanus_gca018991925v1	Animalia	Arthropoda	1	154565	3201.66	7867.79	888	22368	19360	5.55	13.17	20526.4	1526.64	2292076018
hyalella_azteca	hyalella_azteca_gca000764305v2	Animalia	Arthropoda	1	98918	1375.78	3839.86	563	18608	15727	5.54	5.39	9013.12	1605.27	550885727
hyalomma_asiaticum	hyalomma_asiaticum_gca013339685v1	Animalia	Arthropoda	21	81134	3524.9	5346.83	1668	29644	20459	2.73	11.01	13930.8	960.06	1713631380
hydra_vulgaris	hydra_vulgaris_gca000004095v1	Animalia	Cnidaria	1	71219	2597.16	4095.87	657	20055	16018	5.01	11.17	16293.5	1277	852170992
hypsibius_exemplaris	hypsibius_exemplaris_gca002082055v1	Animalia	Tardigrada	39	15566	342.56	498.52	193	19939	17340	4.93	1.33	1943.11	1266.91	104154999
ixodes_persulcatus	ixodes_persulcatus_gca013358835v1	Animalia	Arthropoda	21	95877	3510.34	5513.43	1624	26883	21002	3.7	13.6	16647.1	1078.95	1901640799
lepeophtheirus_salmonis	lepeophtheirus_salmonis	Animalia	Arthropoda	4	192410	2228.69	7946.12	92	13081	11790	3.16	7.92	7804.37	1352.64	695449161
leptinotarsa_decemlineata	leptinotarsa_decemlineata_gca000500325v2	Animalia	Arthropoda	1	511101	3097.13	8209.81	1243	14000	12293	4.06	10.48	14336.5	1401.05	641992784
leptotrombidium_deliense	leptotrombidium_deliense	Animalia	Arthropoda	10	9794	150.72	405.87	54	14667	9812	1.84	0.31	414.61	1032.24	117319359
limulus_polyphemus	limulus_polyphemus_gca000517525v1	Animalia	Arthropoda	1	390502	3954.74	7981.27	1900	22873	20681	6.89	20.22	30132.2	1537.18	1828271756
linepithema_humile	linepithema_humile_gca000217595v1rs	Animalia	Arthropoda	1	445295	1378.86	8007.93	163	11610	10809	5.77	5.1	8538.47	1759.82	219500750
lingula_anatina	lingula_anatina	Animalia	Brachiopoda	62	55699	784.78	1524.73	372	34105	29696	6.6	4.21	5952.87	1425.16	425494968
lottia_gigantea	lottia_gigantea	Animalia	Mollusca	11	49980	778.12	1938.5	367	23340	18229	5.01	3.63	4990.46	1154.52	359505668
lucilia_cuprina	lucilia_cuprina	Animalia	Arthropoda	10	242181	2229.57	8353.37	122	14452	12473	3.54	6.48	9136.56	1557.44	434128924
lytechinus_variegatus	lytechinus_variegatus_gca018143015v1	Animalia	Echinodermata	1	120297	1938.99	3287.12	925	22667	19927	7.73	9.67	17050.3	1855.76	869598128
mayetiola_destructor	mayetiola_destructor	Animalia	Arthropoda	1	15348	328.66	870.19	88	19927	15424	3.28	1.22	1394.5	1139.32	185827756
megachile_rotundata	megachile_rotundata_gca000220905v1rs	Animalia	Arthropoda	1	569083	1814.41	10720	99	10788	10053	5.72	6.85	11144.2	1768.98	272660569
mercenaria_mercenaria	mercenaria_mercenaria_gca014805675v2	Animalia	Mollusca	1	492011	2792.23	7401.48	1009	37083	30934	5.92	11.36	19804	1587.64	1777634794
mizuhopecten_yessoensis	mizuhopecten_yessoensis_gca002113885v2	Animalia	Mollusca	1	310181	2056.79	5728.48	793	24532	21381	7.11	9.6	16777.3	1705.13	987588634
mnemiopsis_leidyi	mnemiopsis_leidyi	Animalia	Ctenophora	1	58415	885.93	1830.33	276	16058	11055	4.51	3.04	5810.12	1385.96	155875873
monomorium_pharaonis	monomorium_pharaonis_gca013373865v2	Animalia	Arthropoda	1	422777	2009.61	9989.74	224	14019	12477	5.04	6.7	11369.4	1702.74	325506644
musca_domestica	musca_domestica	Animalia	Arthropoda	1	411434	3079.74	11586.1	86	14402	12289	3.2	6.46	11540.6	1629.37	750403944
nasonia_vitripennis	nasonia_vitripennis	Animalia	Arthropoda	1	278130	1899.63	10169.4	88	13602	12237	5.13	6.19	10826.4	1676.62	297309692
nematostella_vectensis	nematostella_vectensis	Animalia	Cnidaria	11	48615	797.5	1447.38	437	24773	17519	4.32	3.21	4866.4	1014.07	356613585
octopus_bimaculoides	octopus_bimaculoides	Animalia	Mollusca	1	86956	2993.43	5027.72	1454	33609	18429	3.14	9.26	17154.7	986.02	2338188782
onthophagus_taurus	onthophagus_taurus_gca000648695v2	Animalia	Arthropoda	1	277245	1720.69	7233.5	61	14537	12727	3.55	3.91	6983.34	1545.64	267079363
ooceraea_biroi	ooceraea_biroi_gca003672135v1	Animalia	Arthropoda	1	571653	1378.9	8483.26	158	11927	10773	5.57	4.62	8497.93	1765.09	223876465
orbicella_faveolata	orbicella_faveolata_gca002042975v1	Animalia	Cnidaria	1	97774	1153.24	2714.78	567	25929	21127	5.58	5	7899.62	1531.43	485548939
orchesella_cincta	orchesella_cincta	Animalia	Arthropoda	10	53939	239.55	905.86	89	20247	19371	4.62	1.04	1157.1	1278.89	286766519
orussus_abietinus	orussus_abietinus_gca000612105v2	Animalia	Arthropoda	1	542143	1131.22	6495.55	115	10045	9481	5.88	4.22	7048.73	1803.21	186398216
owenia_fusiformis	owenia_fusiformis_gca903813345v1	Animalia	Annelida	9	98587	1487.76	3341.29	477	31277	20528	5.07	5.34	11488.1	1436.63	518843022
parasteatoda_tepidariorum	parasteatoda_tepidariorum_gca000365465v3	Animalia	Arthropoda	1	564728	3461.17	10334.9	1764	19750	15933	6.27	15.63	26911.6	1542.9	1228972128
pediculus_humanus	pediculus_humanus	Animalia	Arthropoda	2	52922	295.46	1097.88	93	10785	10413	5.42	1.25	1660.13	1545.33	110804242
penaeus_chinensis	penaeus_chinensis_gca019202785v2rs	Animalia	Arthropoda	1	1022573	2626.93	12662	520	20076	18459	6.16	11.92	17603.1	1568.83	1466079641
penaeus_japonicus	penaeus_japonicus_gca017312705v1	Animalia	Arthropoda	1	485511	2696.67	10372.8	522	22301	20558	6.04	12.11	17680.8	1547.42	1705010925
penaeus_monodon	penaeus_monodon_gca015228065v1	Animalia	Arthropoda	1	118768	2308.66	7202.96	478	24092	21817	5.35	10.61	13641.6	1337.42	2394347767
penaeus_vannamei	penaeus_vannamei_gca003789085v1	Animalia	Arthropoda	1	99788	1752.33	4982.27	453	24987	22618	5.17	8.11	10009.3	1324.92	1663581301
phlebotomus_papatasi	phlebotomus_papatasi	Animalia	Arthropoda	4	155686	1264.16	2272.9	145	11391	9858	2.03	3.05	2970.1	1109.54	363767980
pocillopora_damicornis	pocillopora_damicornis_gca003704095v1	Animalia	Cnidaria	1	70811	653.49	1117.41	464	19935	16480	6.94	3.05	5489.06	1654.59	234350878
pogonomyrmex_barbatus	pogonomyrmex_barbatus_gca000187915v1rs	Animalia	Arthropoda	1	415557	1330.4	7204.07	173	11348	10624	5.53	5.4	7855.31	1652.45	235645958
pollicipes_pollicipes	pollicipes_pollicipes_gca011947565v2	Animalia	Arthropoda	1	206450	1873.17	4792.36	634	20444	18879	6.26	10.02	12703.7	1340.75	770089732
pomacea_canaliculata	pomacea_canaliculata_gca003073045v1	Animalia	Mollusca	1	439511	1045.98	3872.73	437	21144	20019	8.16	5.51	9014.2	1675.75	440159624
portunus_trituberculatus	portunus_trituberculatus_gca017591435v1	Animalia	Arthropoda	1	599249	3528.68	15467.5	612.5	17292	15672	6.71	15.3	26126	1712.26	1005062047
priapulus_caudatus	priapulus_caudatus_gca000485595v2	Animalia	Priapulida	1	99904	1594.09	4149.1	494	15101	13482	6.4	8.79	11418.5	1360.97	511738253
pristionchus_pacificus	pristionchus_pacificus	Animalia	Nematoda	1	49679	271.24	556.12	113	26342	25705	11.49	2.54	3194.73	1324.45	158500396
procambarus_clarkii	procambarus_clarkii_gca020424385v2	Animalia	Arthropoda	1	599628	5187.3	16242.6	1472	26417	20796	4.75	16.59	31321.6	1562.61	2735361232
rhagoletis_pomonella	rhagoletis_pomonella_gca013731165v1	Animalia	Arthropoda	1	584407	4665.35	21370.9	91	21904	17546	2.85	9.31	16620.2	1476.96	1223288327
rhipicephalus_microplus	rhipicephalus_microplus_gca013339725v1	Animalia	Arthropoda	1	579278	5661.03	14547.5	1790	18598	15780	6.02	25.01	40165	1437.77	2529930304
rhipicephalus_sanguineus	rhipicephalus_sanguineus_gca013339695v1	Animalia	Arthropoda	1	636530	4948.83	14650	1690	23522	20150	5.65	21.99	32638.7	1396.54	2365540030
rhodnius_prolixus	rhodnius_prolixus	Animalia	Arthropoda	1	441812	1360.44	5005.3	509	15059	12660	4.88	8.2	7896.55	1082.31	706824083
rhopalosiphum_maidis	rhopalosiphum_maidis_gca003676215v3	Animalia	Arthropoda	1	426985	1396.1	6975.81	131	12060	10917	6.54	6.25	10093.9	1613.82	326023155
saccoglossus_kowalevskii	saccoglossus_kowalevskii_gca000003605v1	Animalia	Hemichordata	1	114216	1660.7	4105.85	658	20935	18030	6.55	7.97	12631.2	1491.58	775840395
schistosoma_haematobium	schistosoma_haematobium_gca000699445v2rs	Animalia	Platyhelminthes	10	86753	2249.54	3328.6	1446	8934	7998	6.97	8.31	17514	1954.31	371394055
sipha_flava	sipha_flava_gca003268045v1	Animalia	Arthropoda	1	477319	1626.56	8367.98	121	13575	11619	5.56	6.48	10559.7	1462.87	353179758
solenopsis_invicta	solenopsis_invicta	Animalia	Arthropoda	1	521277	2117.46	10799.4	231	14790	13132	5	6.94	11935.5	1687.33	378101515
stegodyphus_dumicola	stegodyphus_dumicola_gca010614865v2rs	Animalia	Arthropoda	1	488266	7065.85	14423.6	3846	20729	16172	5.45	32.02	49320.7	1362.41	2551176228
stegodyphus_mimosarum	stegodyphus_mimosarum	Animalia	Arthropoda	51	266652	6429.43	9662.29	3854	27135	20434	3.33	30.65	28411.7	854.63	2738704917
stomoxys_calcitrans	stomoxys_calcitrans	Animalia	Arthropoda	3	538768	5182.99	18564.2	113	14078	12004	3.27	10.56	19873.6	1686.18	971188624
strigamia_maritima	strigamia_maritima	Animalia	Arthropoda	2	39058	328.97	1005.62	69	14992	13540	6.99	2.15	2546.07	1469.78	176210797
strongylocentrotus_purpuratus	strongylocentrotus_purpuratus	Animalia	Echinodermata	1	131280	1568.63	2853.03	794	27447	24579	7.2	7.48	12607.3	1766.59	921855793
strongyloides_ratti	strongyloides_ratti	Animalia	Nematoda	3	10290	189.08	531.85	52	12464	10153	1.71	0.26	396.92	1407.95	43166851
stylophora_pistillata	stylophora_pistillata_gca002571385v1	Animalia	Cnidaria	1	93462	902.77	1848.03	511	24846	20084	6.19	3.86	6911.84	1597.86	400120318
teleopsis_dalmanni	teleopsis_dalmanni	Animalia	Arthropoda	1	637272	1735.43	10757.1	78	25647	20519	3.06	3.87	6627.1	1477.15	623660103
tetranychus_urticae	tetranychus_urticae	Animalia	Arthropoda	2	59291	478.16	1842.91	93	17671	14523	2.54	1.14	1477.57	1169.82	90815494
thelohanellus_kitauei	thelohanellus_kitauei	Animalia	Cnidaria	10	11464	247.89	937.25	22	15020	10568	2.1	0.88	739.32	719.35	150348159
trialeurodes_vaporariorum	trialeurodes_vaporariorum_gca011764245	Animalia	Arthropoda	4	41555	2199.53	2832.9	1332	18273	14471	4.06	8.7	11265	1346.7	787484423
tribolium_castaneum	tribolium_castaneum	Animalia	Arthropoda	1	153986	1207.92	4400.19	53	16590	13703	3.62	4.19	5288.84	1384.69	165928604
trichinella_spiralis	trichinella_spiralis	Animalia	Nematoda	10	8636	197.52	302.58	83	16380	14226	4.36	0.97	992.36	955.49	63525422
trichogramma_pretiosum	trichogramma_pretiosum_gca000599845v3	Animalia	Arthropoda	1	298592	1086.32	5978.42	84	12773	11367	4.66	3.05	5690.8	1698.03	187641947
trichoplax_adhaerens	trichoplax_adhaerens	Animalia	Placozoa	11	48786	283.41	670.54	134	11520	9705	7.42	1.8	2495.13	1362.12	105631681
trichuris_muris	trichuris_muris	Animalia	Nematoda	3	55816	404.95	1123.63	57	14995	11932	5.15	1.73	2618.39	1283.62	111837642
varroa_destructor	varroa_destructor_gca002443255	Animalia	Arthropoda	1	877130	2175.24	10611.9	434	10260	9243	5.72	7.73	13803.8	1788.65	368942295
zootermopsis_nevadensis	zootermopsis_nevadensis	Animalia	Arthropoda	10	97616	1476.02	3493.81	750	14610	11754	4.9	6.06	8988.37	1246.29	485009472
actinidia_chinensis	actinidia_chinensis	Planae	Streptophyta	22	31752	864.16	1376.77	367	33044	26534	4.46	3.34	4801.42	1368.79	553842477
aegilops_tauschii	aegilops_tauschii	Planae	Streptophyta	50	297313	664.26	5068.13	138	39614	24234	2.9	1.84	3153.87	1207.55	4224915394
amborella_trichopoda	amborella_trichopoda	Planae	Streptophyta	21	175748	1523.51	3705.13	393	27313	17396	3.06	3.97	7319.97	944.87	706332640
ananas_comosus	ananas_comosus	Planae	Streptophyta	10	606849	794.93	5104.04	302	25783	21308	4.26	5.24	4095.85	1145.05	315839004
arabidopsis_halleri	arabidopsis_halleri	Planae	Streptophyta	55	10373	184.94	274.28	100	32158	24749	3.97	0.66	954.36	1233.28	196243198
arabidopsis_lyrata	arabidopsis_lyrata	Planae	Streptophyta	1	44703	203.15	660.34	100	32667	25359	3.86	0.81	1009.17	1091.29	206667935
arabidopsis_thaliana	arabidopsis_thaliana	Planae	Streptophyta	10	10234	158.18	172.84	98	27628	21064	4.11	0.59	853.45	1253.98	119667750
arabis_alpina	arabis_alpina	Planae	Streptophyta	32	14335	178.86	264.61	98	21609	16798	4.01	0.68	923.68	1187.69	308032609
asparagus_officinalis	asparagus_officinalis	Planae	Streptophyta	21	195316	1449.64	3995.85	362	24141	20537	4.05	6.31	6894.4	1006.31	1187538024
avena_sativa	avena_sativa_ot3098	Planae	Streptophyta	35	197534	452.82	1336.55	138	65023	45372	4.12	1.32	2676.81	1588.93	10839200031
beta_vulgaris	beta_vulgaris	Planae	Streptophyta	44	44006	934.18	1776.06	321	26521	18305	3.49	3.22	4725.12	1237.75	566181630
brachypodium_distachyon	brachypodium_distachyon	Planae	Streptophyta	1	17912	400.43	673.95	139	34310	25587	3.44	1.37	1845.76	1239.14	271163419
brassica_juncea	brassica_juncea	Planae	Streptophyta	2	125121	274.24	1018.1	98	75016	52747	3.52	1	1371.91	1059.67	933495403
brassica_napus	brassica_napus	Planae	Streptophyta	11	25323	195.48	432.13	94	101040	82367	3.91	0.94	936.7	1006.34	848200303
cajanus_cajan	cajanus_cajan	Planae	Streptophyta	1	89901	537.04	1016.22	205	48618	27090	2.58	1.2	2491.16	959.01	592816859
camelina_sativa	camelina_sativa	Planae	Streptophyta	20	20765	203.81	349.03	104	89275	71083	4.18	0.76	1070.37	1213.85	641356059
cannabis_sativa	cannabis_sativa_female	Planae	Streptophyta	30	3138868	558.14	9961.86	160	27236	20556	3.74	1.77	2768.83	1238.89	875732045
capsicum_annuum	capsicum_annuum	Planae	Streptophyta	21	29912	944.88	2025.23	281	35845	27055	3.49	3.12	4365.69	1091.19	3063864880
chara_braunii	chara_braunii	Planae	Streptophyta	42	195737	5486.71	9662.12	2074	34718	22001	2.28	7.15	19711.6	2233.92	1751211849
chenopodium_quinoa	chenopodium_quinoa	Planae	Streptophyta	20	37354	692.34	1198.02	243	34426	29176	4.46	2.64	3643.96	1273.05	1333398936
chlamydomonas_reinhardtii	chlamydomonas_reinhardtii	Planae	Chlorophyta	38	28216	268.78	243.07	228	17743	16391	7.46	1.19	2169.76	2250.17	111098438
chondrus_crispus	chondrus_crispus	Planae	Rhodophyta	4	25371	176.94	659.71	116	9807	1471	0.3	0.07	353.89	1054.3	104980420
citrullus_lanatus	citrullus_lanatus	Planae	Streptophyta	11	48454	574.02	1145.26	212	22541	18171	4.25	2.39	3023.43	1166.89	365450462
citrus_clementina	citrus_clementina	Planae	Streptophyta	10	4675	336.32	386.02	165	25000	19318	3.97	1.17	1729.8	1257.01	301364702
coffea_canephora	coffea_canephora	Planae	Streptophyta	9	216594	483.2	1307.16	208	25574	20570	4.1	1.89	2465.2	1230.83	568611505
corchorus_capsularis	corchorus_capsularis	Planae	Streptophyta	27	13964	454.86	972.02	173	29356	20340	3.6	3.59	2361.7	1034.59	317178409
corylus_avellana	corylus_avellana	Planae	Streptophyta	55	6078	414.56	467.08	211	25732	20287	4.19	1.43	2203.23	1251.29	369779143
cucumis_melo	cucumis_melo	Planae	Streptophyta	20	9977	491.99	873.4	198	28299	19852	3.53	1.79	2477.19	1003.72	357857370
cucumis_sativus	cucumis_sativus	Planae	Streptophyta	21	20169	442.76	679.37	185	23780	18208	3.87	1.57	2239.5	1130.42	193829320
cyanidioschyzon_merolae	cyanidioschyzon_merolae	Planae	Rhodophyta	85	182	133.5	68.59	133.5	4973	2	0	0	133.5	1508.96	16728945
cynara_cardunculus	cynara_cardunculus	Planae	Streptophyta	10	86042	848.96	1829.61	338	26505	22655	4.47	3.89	4440.92	1232.89	724667265
daucus_carota	daucus_carota	Planae	Streptophyta	11	41368	478.25	777.12	194	32109	24031	4.01	1.63	2560.67	1187.85	421572671
digitaria_exilis	digitaria_exilis	Planae	Streptophyta	4	34245	402.43	702.06	135	59843	51906	3.63	1.45	1682.32	1055.61	716471022
dioscorea_rotundata	dioscorea_rotundata	Planae	Streptophyta	21	196836	592.17	2279.35	164	34551	25576	3.06	2.8	2449.08	922.74	584153202
eragrostis_curvula	eragrostis_curvula	Planae	Streptophyta	10	26561	439.28	794.67	150	55182	49240	3.8	1.99	1871.82	1143.08	603072269
eragrostis_tef	eragrostis_tef	Planae	Streptophyta	4	47098	510.8	1059.22	154	65879	53539	4.08	1.75	2564.37	1240.31	575076302
eucalyptus_grandis	eucalyptus_grandis	Planae	Streptophyta	10	9190	410.1	556.86	193	36779	27496	3.48	1.27	1911.43	1167.5	691269672
eutrema_salsugineum	eutrema_salsugineum	Planae	Streptophyta	10	5767	174.11	194.48	103	26528	20903	4.18	0.67	924.13	1228.59	243110105
ficus_carica	ficus_carica	Planae	Streptophyta	20	9997	362.53	626.38	162	37684	28434	3.3	1.57	1586.77	955.24	333439967
fraxinus_excelsior	fraxinus_excelsior	Planae	Streptophyta	22	60643	648.09	1388.47	220	38814	32018	4.23	2.64	3324.2	1192.56	867455155
galdieria_sulphuraria	galdieria_sulphuraria	Planae	Rhodophyta	25	3160	55.24	42.2	51	6622	4730	2.02	0.12	156.24	1301.24	13712004
glycine_max	glycine_max	Planae	Streptophyta	1	18215	486.15	852.15	208	55897	43795	4.05	1.79	2510.72	1241.93	978491270
gossypium_raimondii	gossypium_raimondii	Planae	Streptophyta	10	11502	335.84	529.57	141	38208	29698	3.95	1.23	1705.55	1227.95	761405269
helianthus_annuus	helianthus_annuus	Planae	Streptophyta	40	49473	510.25	1284.55	129	70864	46640	2.55	1.91	1977.43	950.74	3009595538
hordeum_vulgare	hordeum_vulgare	Planae	Streptophyta	21	234532	541.7	1974.79	129	35825	23689	3.16	1.37	2587.82	1194.1	4225577519
ipomoea_triloba	ipomoea_triloba	Planae	Streptophyta	42	13180	410.87	594.51	184	31358	24518	4.04	1.51	2121.7	1277.44	461827428
juglans_regia	juglans_regia	Planae	Streptophyta	21	493263	850.3	4632	239	40487	33236	4.79	3.24	4963.85	1358.42	572786133
kalanchoe_fedtschenkoi	kalanchoe_fedtschenkoi	Planae	Streptophyta	1	15936	278.96	490.12	122	30961	23290	3.88	1.06	1438.44	1174.12	256351415
lactuca_sativa	lactuca_sativa	Planae	Streptophyta	10	49397	337.01	1043.63	105	38293	28196	3.53	1.34	1617.02	1080.71	2391062152
leersia_perrieri	leersia_perrieri	Planae	Streptophyta	4	43727	472.17	865.5	175	29078	23267	4.17	1.86	2461	1257.4	266687832
lolium_perenne	lolium_perenne	Planae	Streptophyta	50	29330	540.09	888.07	168	38867	27807	3.33	1.58	2514.45	1214.19	2276788877
lupinus_angustifolius	lupinus_angustifolius	Planae	Streptophyta	11	29929	488.42	1010.47	234	33074	25682	4.52	1.79	2843.02	1288.73	609203021
malus_domestica	malus_domestica_golden	Planae	Streptophyta	40	86098	464.95	1381.32	162	40624	33017	4.13	2.28	2365.04	1176.29	702961352
manihot_esculenta	manihot_esculenta	Planae	Streptophyta	1	17006	467.67	821.98	169	33044	24245	3.85	1.57	2453.54	1221.52	582117524
marchantia_polymorpha	marchantia_polymorpha	Planae	Streptophyta	1	19489	346.48	518.64	230	19287	12889	3.8	1.07	1970.81	1416.97	225760816
medicago_truncatula	medicago_truncatula	Planae	Streptophyta	22	100988	438.79	721.34	203	50444	38146	3.06	1.52	1777.68	1019.84	412800391
musa_acuminata	musa_acuminata	Planae	Streptophyta	1	1976250	711.87	5579.7	169	35012	27403	3.99	2.95	3630.18	1198.8	450848473
nicotiana_attenuata	nicotiana_attenuata	Planae	Streptophyta	10	93840	637.36	1127.09	255	33320	23010	3.49	1.92	3216.67	1147.83	2365682703
nymphaea_colorata	nymphaea_colorata	Planae	Streptophyta	4	33902	786.53	1280.18	280	28438	25461	4.29	3.54	3767.27	1166	408396728
olea_europaea	olea_europaea	Planae	Streptophyta	21	93301	699.97	1758.88	228	55576	42611	3.46	2.52	3157.77	1079.91	1315765470
oryza_barthii	oryza_barthii	Planae	Streptophyta	4	24951	489.79	869.84	178	34575	28138	3.87	1.95	2330.62	1133.56	308272304
oryza_brachyantha	oryza_brachyantha	Planae	Streptophyta	1	47718	416.12	735.96	162	32037	23018	3.58	1.47	2075.06	1061.4	260838168
oryza_glaberrima	oryza_glaberrima	Planae	Streptophyta	49	36512	395.3	696.45	156	33164	23241	3.28	1.23	1852.8	1094.37	316419574
oryza_glumipatula	oryza_glumipatula	Planae	Streptophyta	4	83971	619.93	1694.13	188	35735	28254	3.74	2.84	2929.35	1149.13	372860283
oryza_longistaminata	oryza_longistaminata	Planae	Streptophyta	29	83807	438.07	746.38	199	31686	24045	3.93	1.55	2268.62	1096.11	326442508
oryza_meridionalis	oryza_meridionalis	Planae	Streptophyta	4	47000	539.14	1190.4	182	29308	22948	3.83	2.08	2638.38	1167.43	335668232
oryza_nivara	oryza_nivara	Planae	Streptophyta	4	94632	549.72	1206.56	187	36313	28372	3.72	2.28	2620.78	1162.9	337950324
oryza_punctata	oryza_punctata	Planae	Streptophyta	4	96742	561.71	1399.04	178	31762	25708	4.14	2.66	2872.67	1226.73	393816603
oryza_rufipogon	oryza_rufipogon	Planae	Streptophyta	4	86339	557.82	1198.67	190	37071	29173	3.72	2.27	2639.42	1145.52	338040714
panicum_hallii	panicum_hallii	Planae	Streptophyta	1	13451	353.78	589.19	133	33263	23288	3.43	1.11	1730.83	1227.94	487473734
papaver_somniferum	papaver_somniferum	Planae	Streptophyta	20	22575	348.63	632.35	143	41770	36508	4.27	1.87	1703.51	1138.33	2715377404
phaseolus_vulgaris	phaseolus_vulgaris	Planae	Streptophyta	10	10034	452.81	678.15	192	28134	21841	4.12	1.6	2402.98	1276.76	521076696
physcomitrium_patens	physcomitrium_patens	Planae	Streptophyta	1	12645	263.57	220.69	208	32234	23085	3.9	0.97	1435.04	1198.41	471852792
pistacia_vera	pistacia_vera	Planae	Streptophyta	1	77485	496.24	1333.32	170	31784	25612	4.18	1.9	2574.37	1199.2	671152441
pisum_sativum	pisum_sativum	Planae	Streptophyta	21	69896	422.3	1054.59	147	43691	31798	3.19	1.33	1850.05	1016.92	3920131294
populus_trichocarpa	populus_trichocarpa	Planae	Streptophyta	21	20768	388.36	600.8	173	34699	26271	4.13	1.4	2117.43	1313.04	392162179
prunus_avium	prunus_avium	Planae	Streptophyta	20	232854	414.88	1179.91	187	42794	29245	2.64	1.15	1603.68	906.45	272361615
prunus_dulcis	prunus_dulcis	Planae	Streptophyta	21	155403	397.3	1747.57	164	27963	20904	3.82	1.32	2029.72	1245.95	227498357
prunus_persica	prunus_persica	Planae	Streptophyta	1	8150	327.01	434.83	160	26873	20355	3.95	1.14	1704.81	1311.45	227411381
quercus_lobata	quercus_lobata	Planae	Streptophyta	62	16466	609.97	856.34	273	39366	31298	3.8	2.01	2913.08	1324.24	846677899
quercus_suber	quercus_suber	Planae	Streptophyta	38	42799	737.64	1393.54	234	79281	53603	2.5	2.09	2727.42	1027.95	953298670
rosa_chinensis	rosa_chinensis	Planae	Streptophyta	40	20369	333.54	570.22	151	45464	29867	2.83	1.14	1436.24	1050.31	515588973
saccharum_spontaneum	saccharum_spontaneum	Planae	Streptophyta	4	425198	563.52	1611.63	167	53284	42851	3.8	2.03	2659.99	1169.1	2900240836
secale_cereale	secale_cereale	Planae	Streptophyta	29	94027	470.83	1276.32	132	34441	23723	3.42	1.25	2337.79	1282.85	6735227109
selaginella_moellendorffii	selaginella_moellendorffii	Planae	Streptophyta	1	48860	98.54	430.38	58	34799	29043	4.67	0.44	551.15	1184.28	212645483
sesamum_indicum	sesamum_indicum	Planae	Streptophyta	11	26390	436.23	749.73	189	25172	18208	3.86	1.39	2328.1	1206.67	274906174
setaria_italica	setaria_italica	Planae	Streptophyta	10	6930	322.76	418.48	132	35831	25279	3.34	0.98	1526.22	1138.81	405732883
setaria_viridis	setaria_viridis	Planae	Streptophyta	1	13960	364.23	579.58	134	38334	26709	3.21	1.12	1679.89	1194.97	395731502
solanum_lycopersicum	solanum_lycopersicum	Planae	Streptophyta	3	313176	644.8	1809.78	211	34429	27545	3.85	2.72	3102.16	1065.21	827747456
solanum_tuberosum	solanum_tuberosum	Planae	Streptophyta	11	14994	621.57	908.87	259	39021	25786	2.48	1.96	2331.43	990.7	810654046
sorghum_bicolor	sorghum_bicolor	Planae	Streptophyta	1	24755	453.53	965.83	142	34118	25651	3.51	1.52	2120.29	1275.33	708735318
theobroma_cacao	theobroma_cacao	Planae	Streptophyta	13	1284698	531.22	6739.49	182	29188	22348	3.94	2.25	2730.88	1405.76	345993675
trifolium_pratense	trifolium_pratense	Planae	Streptophyta	30	60588	507.01	807.52	221	39917	29208	3.29	1.73	2278.85	1063.1	304842038
triticum_dicoccoides	triticum_dicoccoides	Planae	Streptophyta	50	685772	580.75	4011.56	137	62569	43924	3.45	1.88	2855.63	1200.53	10079039394
triticum_spelta	triticum_spelta	Planae	Streptophyta	1	240024	533.96	2013.07	134	113301	79757	3.21	1.71	2432.89	1153.43	14000336401
triticum_urartu	triticum_urartu	Planae	Streptophyta	1	31407	460.85	1053.47	132	41449	28250	2.97	1.45	2007.01	1049.99	4851895022
vigna_angularis	vigna_angularis	Planae	Streptophyta	11	40377	504	968.71	185	33860	25773	3.49	1.66	2311.27	1117.03	466744453
vigna_radiata	vigna_radiata	Planae	Streptophyta	20	15047	539.4	927.3	216	22368	19357	4.83	2.18	3012.25	1268.85	463085359
vigna_unguiculata	vigna_unguiculata	Planae	Streptophyta	25	27208	461.54	869.52	167	31812	24189	3.94	1.64	2392.11	1261.34	519066764
vitis_vinifera	vitis_vinifera	Planae	Streptophyta	21	47857	952.86	2275.61	220	35134	25362	3.47	2.89	4578.25	1085.67	475604073
zea_mays	zea_mays	Planae	Streptophyta	8	254236	677.64	2322.13	140	39756	28892	3.58	2.42	3337.67	1149.15	2182075994
albugo_laibachii	albugo_laibachii	Protista	Oomycota	4	29413	189.14	746.45	56	13804	8712	2.12	0.43	634.16	1371.7	32766811
bigelowiella_natans	bigelowiella_natans	Protista	Cercozoa	11	13405	182.53	168.5	152	21706	18615	7.7	1.13	1638.84	1332.74	94701163
dictyostelium_discoideum	dictyostelium_discoideum	Protista	Evosea	19	2842	138.76	143.74	104	13209	9006	1.27	0.22	257.85	1589.87	34134454
emiliania_huxleyi	emiliania_huxleyi	Protista	Haptophyta	1	33538	231.11	519.68	123	38544	27659	2.5	0.59	803.73	1049.58	167675649
entamoeba_histolytica	entamoeba_histolytica	Protista	Evosea	9	867	71.58	47.56	57	8113	1977	0.31	0.03	91.27	1264.54	20835395
guillardia_theta	guillardia_theta	Protista		10	18951	106.32	190.69	53	24945	19568	5.32	0.52	720.99	1240.62	87266873
hyaloperonospora_arabidopsidis	hyaloperonospora_arabidopsidis	Protista	Oomycota	4	1797	137.59	120.7	92	14321	6913	0.97	0.25	275.54	972.14	78897814
leishmania_major	leishmania_major	Protista	Euglenozoa	2	4455	1065.8	1931.37	2	8315	5	0	0	1065.8	1890.24	32855089
paramecium_tetraurelia	paramecium_tetraurelia	Protista	Ciliophora	10	55	25.14	3.06	25	39642	31632	2.28	0.05	71.75	1363.5	72094543
phaeodactylum_tricornutum	phaeodactylum_tricornutum	Protista	Bacillariophyta	2	8925	125.39	172.08	88	12178	5744	0.71	0.08	188.73	1489.52	27568093
phytophthora_infestans	phytophthora_infestans	Protista	Oomycota	10	1074	123.46	129.61	73	17785	12001	1.76	0.27	322.61	1268.98	228543505
phytophthora_parasitica	phytophthora_parasitica	Protista	Oomycota	21	4414	94.62	112.52	70	23159	10351	1.07	0.16	227.15	1240.33	55229644
phytophthora_ramorum	phytophthora_ramorum	Protista	Oomycota	11	28977	131.07	396.28	74	15605	8407	1.59	0.15	386.27	1433.99	66652401
phytophthora_sojae	phytophthora_sojae	Protista	Oomycota	10	39329	166.94	566.42	77	26489	14304	1.37	0.24	424.42	1152.01	82597641
plasmodium_berghei	plasmodium_berghei	Protista	Apicomplexa	1	2432	150.55	84.09	132	4903	2521	1.64	0.26	481.62	2071	18560668
plasmodium_chabaudi	plasmodium_chabaudi	Protista	Apicomplexa	1	2433	140.67	69.77	125	5157	2730	1.7	0.25	451.83	2025.32	18867626
plasmodium_falciparum	plasmodium_falciparum	Protista	Apicomplexa	45	2425	167.04	106.43	142	5358	2937	1.64	0.27	499.42	2297.48	23292622
plasmodium_knowlesi	plasmodium_knowlesi	Protista	Apicomplexa	21	13595	224.39	378.09	169	5102	2631	1.61	0.31	698.84	2181.88	23462187
plasmodium_vivax	plasmodium_vivax	Protista	Apicomplexa	10	1848	187.6	111.08	162	5389	2885	1.47	0.28	516.58	2110.09	27007701
tetrahymena_thermophila	tetrahymena_thermophila	Protista	Ciliophora	11	7880	161.86	203.44	85	24725	17624	3.61	0.39	820.44	1953.44	103014375
thalassiosira_pseudonana	thalassiosira_pseudonana	Protista	Bacillariophyta	1	30987	121.79	284.78	90	11672	7009	1.51	0.14	306.59	1505.62	32437365
toxoplasma_gondii	toxoplasma_gondii	Protista	Apicomplexa	14	6580	497.25	273.01	469	8303	6712	4.74	1.31	2918.62	2499.38	65669794
trypanosoma_brucei	trypanosoma_brucei	Protista	Euglenozoa	650	1324	987	476.59	987	8747	2	0	0	987	1505.86	25789186
acanthochromis_polyacanthus	acanthochromis_polyacanthus	Animalia	Chordata	1	192724	1681.46	4794.47	515	24016	23071	8.04	9.31	14065.1	1521.07	991584656
accipiter_nisus	accipiter_nisus	Animalia	Chordata	1	153668	2023.2	4875.23	800	17270	16296	7.5	10.76	16082.8	1475.52	1190649881
ailuropoda_melanoleuca	ailuropoda_melanoleuca	Animalia	Chordata	1	1020865	4867.7	17324.2	1243	20820	18034	7.93	22.38	44575.9	1578.61	2444060653
amazona_collaria	amazona_collaria	Animalia	Chordata	1	197066	2805.78	8141.24	866	16590	15466	8.32	14.41	25043.4	1580.02	1258720284
amphilophus_citrinellus	amphilophus_citrinellus	Animalia	Chordata	1	193415	1560	4599.65	386	23675	22891	7.66	8.58	12352.3	1425.27	844902565
amphiprion_ocellaris	amphiprion_ocellaris	Animalia	Chordata	3	182697	1605.45	4540.02	515	23555	22669	8.29	9.01	13822.1	1575.89	880720895
amphiprion_percula	amphiprion_percula	Animalia	Chordata	3	198842	1760.95	5299.56	533	23872	23032	8.3	9.74	15153.4	1568.34	908939294
anabas_testudineus	anabas_testudineus	Animalia	Chordata	30	191020	1142.7	4587.86	272	23246	22260	8.73	6.16	10418.5	1652.84	555641398
anas_platyrhynchos	anas_platyrhynchos	Animalia	Chordata	1	199970	2801.93	8773.62	822.5	16765	15582	8.45	14.54	25482.4	1582.58	1211992756
anas_zonorhyncha	anas_zonorhyncha	Animalia	Chordata	1	198601	2868.71	8717.45	838	17732	16453	8.27	13.84	25565.9	1649.76	1310797575
anolis_carolinensis	anolis_carolinensis	Animalia	Chordata	1	256917	3949.99	11010.1	1407	21554	17562	6.86	17.15	33261	1683.98	1799143587
anser_brachyrhynchus	anser_brachyrhynchus	Animalia	Chordata	1	197559	2895.9	8471.03	922	15544	14717	9.04	15.33	27639.9	1723.9	1116992394
anser_cygnoides	anser_cygnoides	Animalia	Chordata	1	196877	2832.44	8399.5	884	15439	14653	9.15	14.78	27315.8	1741.73	1130276682
aotus_nancymaae	aotus_nancymaae	Animalia	Chordata	1	1083449	5068.24	17341.4	1383	20320	19401	8.51	26.18	45179.9	1594.17	2861668348
apteryx_haastii	apteryx_haastii	Animalia	Chordata	1	197583	2744.28	7383.24	1004	16674	14963	8.1	14.29	24785.1	1605.4	1221441152
apteryx_owenii	apteryx_owenii	Animalia	Chordata	30	196978	2749.94	7399.42	1002	16196	15476	8.5	15.34	24471.5	1589.15	1231276503
apteryx_rowi	apteryx_rowi	Animalia	Chordata	30	194916	2766.76	7491.61	998	16257	15564	8.54	15.3	24669.4	1596.83	1228902913
aquila_chrysaetos	aquila_chrysaetos_chrysaetos	Animalia	Chordata	1	380634	2923.14	8599.98	901	16118	15381	8.99	15.87	27526.3	1668.07	1203454851
astatotilapia_calliptera	astatotilapia_calliptera	Animalia	Chordata	1	200622	1679.33	5800.04	355	26983	24787	7.79	8.54	14245.2	1606.36	880428986
astyanax_mexicanus	astyanax_mexicanus	Animalia	Chordata	1	198154	2464.55	7227.82	887	26662	25126	7.72	12.5	20180.4	1563.56	1335239194
athene_cunicularia	athene_cunicularia	Animalia	Chordata	1	199702	2830.68	8060.61	934	13835	13210	8.94	15.37	26493.4	1648.81	1157069330
balaenoptera_musculus	balaenoptera_musculus	Animalia	Chordata	1	1047377	4927.82	17807.2	1206	19518	17796	8.4	24.91	45420.9	1574.22	2379995981
betta_splendens	betta_splendens	Animalia	Chordata	30	197539	936.65	4709.33	168	22369	21225	8.52	5.08	8414.11	1673.31	441371523
bison_bison	bison_bison_bison	Animalia	Chordata	1	1194415	4797.11	17724.3	1253	20224	18026	7.98	24.43	42937.2	1469.54	2953622319
bos_grunniens	bos_grunniens	Animalia	Chordata	1	1306871	5643.61	19974.6	1402	20953	17881	7.75	26.04	51277.2	1567.62	2832776395
bos_indicus	bos_indicus_hybrid	Animalia	Chordata	1	1177934	5257.86	18951.6	1271	22118	18355	7.74	23.16	49070.1	1654.1	2680953056
bos_mutus	bos_mutus	Animalia	Chordata	1	1191232	4477.84	15260.8	1227	20832	18551	7.99	23.57	40172.2	1506.65	2645161911
bos_taurus	bos_taurus	Animalia	Chordata	1	1196801	4732.71	15164.5	1289	21861	18725	7.71	22.94	42612.6	1577.27	2715853792
bubo_bubo	bubo_bubo	Animalia	Chordata	1	198730	2890.94	8235.77	942	14407	13613	8.74	15.14	26747.5	1606.27	1258069325
cairina_moschata	cairina_moschata_domestica	Animalia	Chordata	1	199451	2888	8818.16	853	15898	15112	9.1	14.73	27655.9	1757.15	1109207201
calidris_pugnax	calidris_pugnax	Animalia	Chordata	30	197953	3064.32	8653.54	1005	16421	15591	8.52	16.06	27501.6	1641.13	1229094286
callithrix_jacchus	callithrix_jacchus	Animalia	Chordata	1	1058032	5995.2	19684.8	1522	21965	19062	7.8	33.59	53871.6	1609.59	2829711198
callorhinchus_milii	callorhinchus_milii	Animalia	Chordata	1	447771	2445.06	7298.43	842	19415	18497	7.65	12.62	19626.5	1462.4	974498586
camarhynchus_parvulus	camarhynchus_parvulus	Animalia	Chordata	1	199245	2695.98	8111.82	848	16191	15477	8.68	13.95	24483.3	1639.64	1064016364
camelus_dromedarius	camelus_dromedarius	Animalia	Chordata	1	908035	4195.71	14674.2	1157	19379	17754	8.59	21.92	39341.7	1617.18	2154386959
canis_lupus	canis_lupus_familiaris	Animalia	Chordata	1	899698	4973.09	16860.5	1281	20500	18093	8.25	23.39	46469.1	1680.39	2396858295
capra_hircus	capra_hircus	Animalia	Chordata	11	199323	4266.49	11836.5	1215	21343	19151	7.99	20.99	37971.1	1562.19	2922813246
carassius_auratus	carassius_auratus	Animalia	Chordata	1	222837	1549.31	5772.07	345	54560	49194	7.87	7.79	13527.6	1670.7	1820635050
carlito_syrichta	carlito_syrichta	Animalia	Chordata	1	640204	4097.6	11471.2	1350	18304	17858	8.53	24.03	35814.8	1527.77	3453864774
castor_canadensis	castor_canadensis	Animalia	Chordata	1	772247	3263.23	9860.69	1107	20600	18406	7.19	17.71	26251.5	1392.05	2518306565
catagonus_wagneri	catagonus_wagneri	Animalia	Chordata	1	975246	4931.09	17172.2	1351	19627	17397	8.42	24.71	46852.9	1586.15	2640067814
catharus_ustulatus	catharus_ustulatus	Animalia	Chordata	1	195743	2742.67	8492.1	845	16835	15897	8.48	13.75	24633.8	1606.49	1131616430
cavia_aperea	cavia_aperea	Animalia	Chordata	1	2519055	3475.6	12973.2	1032	14218	13501	8.45	22.36	30942.6	1473.45	2716396567
cavia_porcellus	cavia_porcellus	Animalia	Chordata	1	978950	4235.38	14948.7	1126	18095	16614	8.91	23.89	41114.3	1641.26	2723219641
cebus_imitator	cebus_imitator	Animalia	Chordata	1	959219	5075.08	16824.7	1431	20200	19290	8.54	26.26	45377.4	1605.77	2717703182
cercocebus_atys	cercocebus_atys	Animalia	Chordata	1	1066203	5209.98	17894.6	1429	20746	19380	8.48	26.44	47294.7	1598.74	2848246356
cervus_hanglu	cervus_hanglu_yarkandensis	Animalia	Chordata	1	5279816	5017.78	24796.7	1232	22020	19266	7.83	22.69	44903	1581.27	2594114534
chelonoidis_abingdonii	chelonoidis_abingdonii	Animalia	Chordata	30	289689	4311.78	10837.9	1500	20200	19243	7.25	22.46	32809	1402.58	2300739315
chelydra_serpentina	chelydra_serpentina	Animalia	Chordata	1	250199	4488.91	11648.7	1402	20414	19029	7.63	21.96	36732.4	1478.9	2401360239
chinchilla_lanigera	chinchilla_lanigera	Animalia	Chordata	1	990027	4449.65	15876.8	1213	17809	16614	9.11	24.51	43438.6	1681.87	2390868971
chlorocebus_sabaeus	chlorocebus_sabaeus	Animalia	Chordata	1	199217	4466.65	11067.7	1437	19165	17218	8.53	24.43	42404.9	1632.7	2789656328
choloepus_hoffmanni	choloepus_hoffmanni	Animalia	Chordata	1	120973	2257.67	4311.65	828	12393	11314	11.38	15.64	28147.8	1592.08	2467493193
chrysemys_picta	chrysemys_picta_bellii	Animalia	Chordata	1	268717	4781.07	12175.5	1564	21176	19875	7.79	23.61	39661.6	1528.84	2365766571
chrysolophus_pictus	chrysolophus_pictus	Animalia	Chordata	1	199417	2429.78	7051.27	814	11799	11403	9.88	14.55	24842.8	1760.48	1023990748
ciona_savignyi	ciona_savignyi	Animalia	Chordata	1	19782	660.87	961.54	452	11616	10775	6.15	3.82	4380.65	1096.78	177003750
clupea_harengus	clupea_harengus	Animalia	Chordata	30	200108	1560.76	5684.23	438	24074	22877	8.08	7.85	13270.1	1625.25	725670187
colobus_angolensis	colobus_angolensis_palliatus	Animalia	Chordata	1	1076047	5253.2	18042.6	1437	20467	19270	8.4	27.09	46860	1567.66	2970124662
corvus_moneduloides	corvus_moneduloides	Animalia	Chordata	1	197292	2851.55	8901.35	832	15821	14939	9.13	14.67	27580.6	1771.89	1112734094
cottoperca_gobio	cottoperca_gobio	Animalia	Chordata	30	197682	1298.89	4545.73	369	21622	20738	8.46	6.86	11455.5	1592.37	609391784
coturnix_japonica	coturnix_japonica	Animalia	Chordata	1	198474	2499.46	7797.43	760	15732	14940	8.91	13.09	23456.4	1698.41	927656957
cricetulus_griseus	cricetulus_griseus_chok1gshd	Animalia	Chordata	11	972937	4118.62	15103.3	1234	20824	18074	8.14	20.36	38618.5	1586.92	2358167390
crocodylus_porosus	crocodylus_porosus	Animalia	Chordata	30	199739	4680.76	12164	1514	15226	14651	8.99	25.92	43719.8	1667.04	2049536252
cyanistes_caeruleus	cyanistes_caeruleus	Animalia	Chordata	30	197410	2687.19	8074.25	876	15470	14748	8.66	14.45	24408.3	1617.2	1186980630
cyclopterus_lumpus	cyclopterus_lumpus	Animalia	Chordata	30	181950	1121.7	3838.69	320	21506	20718	8.51	5.93	9907.57	1579.11	572885595
cynoglossus_semilaevis	cynoglossus_semilaevis	Animalia	Chordata	1	183204	1049.6	3653.15	251	21371	20538	8.66	6	9457.34	1610.16	470199494
cyprinodon_variegatus	cyprinodon_variegatus	Animalia	Chordata	1	193992	1997.03	5677.96	445	22993	22036	7.93	10.85	16534.3	1527.32	1035184475
cyprinus_carpio	cyprinus_carpio_carpio	Animalia	Chordata	1	499832	1681.34	6726.77	370	44639	41913	8.91	9.53	15959	1783.71	1460365368
danio_rerio	danio_rerio	Animalia	Chordata	1	677618	2859.68	8492.3	1067	25447	23684	8.38	16.27	25745.5	1641.93	1373471384
dasypus_novemcinctus	dasypus_novemcinctus	Animalia	Chordata	1	266430	3966.67	10652.5	1080	22711	19655	7.77	20.39	35636	1499.06	3631522711
delphinapterus_leucas	delphinapterus_leucas	Animalia	Chordata	30	199028	4563.42	12574.6	1239	19070	17326	8.19	22.08	41128.5	1610.01	2362774659
denticeps_clupeoides	denticeps_clupeoides	Animalia	Chordata	30	200388	1187	5386.85	277	24119	23186	8.36	6.38	10325.3	1590.14	567401054
dicentrarchus_labrax	dicentrarchus_labrax	Animalia	Chordata	1	198366	1382.69	4727.57	366	22969	21701	9.24	7.2	13521.2	1829.62	695892153
dipodomys_ordii	dipodomys_ordii	Animalia	Chordata	1	921981	3820.41	13412.4	1188	16911	15789	8.61	21.75	35229.6	1541.09	2236368823
dromaius_novaehollandiae	dromaius_novaehollandiae	Animalia	Chordata	30	199258	3025.02	8469.43	1026	15615	15015	9	16.59	28324.6	1671.74	1192237364
echeneis_naucrates	echeneis_naucrates	Animalia	Chordata	30	199712	1149.73	5091.82	272	21616	20885	8.82	6.23	10499.6	1644.96	544212633
echinops_telfairi	echinops_telfairi	Animalia	Chordata	1	340784	3781.59	11886.1	354	16575	15661	12.63	29.77	50542.8	1567.61	3833584941
electrophorus_electricus	electrophorus_electricus	Animalia	Chordata	30	177494	971.98	2929.85	309	22824	21930	7.9	5.2	7989.15	1471.14	551880868
eptatretus_burgeri	eptatretus_burgeri	Animalia	Chordata	30	199973	8520.1	17026.5	2317	16513	16098	7.16	44.63	62609.4	1415.62	2608383542
equus_asinus	equus_asinus	Animalia	Chordata	1	1016998	4676.67	16134	1234	21346	18924	8.26	22.91	43549.1	1684.21	2431907375
equus_caballus	equus_caballus	Animalia	Chordata	1	657268	4931.09	16987.9	1267	21426	18663	8.34	24.74	47227.3	1801.26	2506966135
erinaceus_europaeus	erinaceus_europaeus	Animalia	Chordata	1	431914	3464.09	9687.69	652	14601	13707	12.18	25.57	44956.8	1625.52	3377541562
erpetoichthys_calabaricus	erpetoichthys_calabaricus	Animalia	Chordata	30	248682	6592.08	15064.9	2215	22327	20886	7.49	33.25	52776.7	1532.13	3811022027
esox_lucius	esox_lucius	Animalia	Chordata	1	199448	1827.18	6480.66	381	24854	23332	8.51	9.23	16558.2	1724.92	940906975
falco_tinnunculus	falco_tinnunculus	Animalia	Chordata	1	198081	3047.64	8799.15	941	15237	14418	9.22	15.73	29702.1	1733.96	1179901403
felis_catus	felis_catus	Animalia	Chordata	1	2003644	5166.21	18332	1309	19564	17545	8.65	25.12	49812.3	1696.34	2521863845
ficedula_albicollis	ficedula_albicollis	Animalia	Chordata	1	199692	2859.06	8616.67	887	15457	14694	8.81	14.86	26491	1694.68	1118343587
fukomys_damarensis	fukomys_damarensis	Animalia	Chordata	1	679537	4107.9	13867.6	1164	17730	16231	8.81	22.48	39530.1	1605.38	2333908851
fundulus_heteroclitus	fundulus_heteroclitus	Animalia	Chordata	2	195403	2081.8	6039.66	523	23054	22178	7.88	11.06	17059.2	1519.95	1021898560
gadus_morhua	gadus_morhua	Animalia	Chordata	1	199650	1377.25	5118.71	460	23510	21810	8.08	6.58	11995	1682.08	669949713
gallus_gallus	gallus_gallus	Animalia	Chordata	1	473669	2676.38	9181.98	780	17007	15652	9.27	14.2	26968.1	1832.64	1053332251
gambusia_affinis	gambusia_affinis	Animalia	Chordata	3	198422	1443.88	4713.54	427	21712	21010	8.44	7.94	12588	1569.29	598663367
gasterosteus_aculeatus	gasterosteus_aculeatus	Animalia	Chordata	1	154843	734.68	2327.25	215	20787	19667	9.4	4.59	7297.84	1551.29	461533448
geospiza_fortis	geospiza_fortis	Animalia	Chordata	1	196903	2492.82	7392.11	837	14187	13591	8.9	13.66	23164.7	1611.96	1065292181
gopherus_agassizii	gopherus_agassizii	Animalia	Chordata	30	199693	4233.21	9479.3	1532	20135	18869	7.65	21.38	34570.2	1491.91	2184966080
gorilla_gorilla	gorilla_gorilla	Animalia	Chordata	1	1106387	5279.33	18622.8	1412	21587	19908	8.07	25.76	46205	1550.52	3063362794
gouania_willdenowi	gouania_willdenowi	Animalia	Chordata	30	198979	2104.84	7163.5	654	23189	21947	7.84	10.54	17428.6	1551.81	937150793
haplochromis_burtoni	haplochromis_burtoni	Animalia	Chordata	1	198584	1569.16	5057.2	351	23044	22163	8.45	8.42	13779.6	1607.31	831411547
heterocephalus_glaber	heterocephalus_glaber_female	Animalia	Chordata	1	966558	4799.41	17058.3	1200.5	23189	19422	7.1	21.19	40680.1	1516.03	2500150894
hippocampus_comes	hippocampus_comes	Animalia	Chordata	1	187597	1149.35	3607.29	302	20850	20144	8.05	6.45	9576	1485.76	493775940
homo_sapiens	homo_sapiens	Animalia	Chordata	1	1240120	5521.77	19238.7	1505	20070	17861	8.93	29.73	55382.2	1800.84	3099750718
hucho_hucho	hucho_hucho	Animalia	Chordata	30	195232	1894.14	5651.91	345	50005	46037	6.43	9.52	13223.7	1349.39	2487549814
ictalurus_punctatus	ictalurus_punctatus	Animalia	Chordata	1	512641	1765.59	5747.99	494	23598	22482	8.41	9.56	15585.4	1607.31	783274721
ictidomys_tridecemlineatus	ictidomys_tridecemlineatus	Animalia	Chordata	1	988630	4327.08	14931.5	1218	18474	16844	8.68	22.96	41206.9	1627.73	2478410228
jaculus_jaculus	jaculus_jaculus	Animalia	Chordata	1	1289275	4947.64	17497.4	1442	17845	16698	8.4	28.11	44440.5	1528.79	2835250225
junco_hyemalis	junco_hyemalis	Animalia	Chordata	1	196639	2714.91	7826.77	892	14551	13904	8.58	14.36	24364.7	1640.05	958315288
kryptolebias_marmoratus	kryptolebias_marmoratus	Animalia	Chordata	1	199862	1462.14	4704.79	328	21911	20986	8.57	7.87	13088.2	1631.73	680366784
labrus_bergylta	labrus_bergylta	Animalia	Chordata	1	197643	1320.36	4110.72	380	27270	25999	7.64	7.17	10576.6	1454.78	805480521
larimichthys_crocea	larimichthys_crocea	Animalia	Chordata	1	192029	1297.29	4631.8	279	22891	21734	8.84	6.7	12078.9	1704.61	657939657
lates_calcarifer	lates_calcarifer	Animalia	Chordata	1	195628	1181.03	4125.99	305	25058	24049	8.2	6.07	10092	1548.84	668464831
laticauda_laticaudata	laticauda_laticaudata	Animalia	Chordata	1	102889	1864.26	3177.84	1029	17627	16585	6.53	9.88	12929.8	1316.07	1558706106
latimeria_chalumnae	latimeria_chalumnae	Animalia	Chordata	1	199449	3957.1	8843.37	1737	19569	17981	8.95	23.2	38525.2	1563.66	2860591921
lepidothrix_coronata	lepidothrix_coronata	Animalia	Chordata	30	197988	2749.53	7843.32	911	15320	14679	8.52	15.12	24455.6	1586.06	1079577334
lepisosteus_oculatus	lepisosteus_oculatus	Animalia	Chordata	1	199443	2093.6	6387.79	711	18341	17248	9.68	12.35	21549.8	1694.24	945878036
leptobrachium_leishanense	leptobrachium_leishanense	Animalia	Chordata	1	199867	6782.39	16301.4	1831	29203	21205	5.9	25.85	55135.2	1630.59	3549060464
lonchura_striata	lonchura_striata_domestica	Animalia	Chordata	30	197799	2737.84	8000.67	896	15917	15231	8.57	14.68	24520.3	1616.45	1060169706
loxodonta_africana	loxodonta_africana	Animalia	Chordata	1	334004	4192.43	12021.3	1146	20033	17206	8.39	22.04	40932.2	1537.68	3196760833
lynx_canadensis	lynx_canadensis	Animalia	Chordata	1	945464	5057.14	17354.9	1303	19106	17245	8.49	25.88	47551.8	1620.48	2408883772
macaca_fascicularis	macaca_fascicularis	Animalia	Chordata	1	1052443	5591.5	18632.9	1551	22323	18467	7.57	30.27	51198.3	1537.95	2906155132
macaca_mulatta	macaca_mulatta	Animalia	Chordata	1	1341194	5667.36	19021.2	1538	21591	17219	7.83	25.56	55650	1732.21	2971331530
macaca_nemestrina	macaca_nemestrina	Animalia	Chordata	1	1082622	5347.13	17833.2	1444	20872	19363	8.41	26.89	48468	1588.59	2948703511
malurus_cyaneus	malurus_cyaneus_samueli	Animalia	Chordata	1	199480	2442.86	7271.78	780	15509	14768	8	12.98	20517.3	1473.06	1078874851
manacus_vitellinus	manacus_vitellinus	Animalia	Chordata	30	210885	2745.68	8078.56	921	15928	15151	8.31	14.71	23990.6	1559.22	1213150360
mandrillus_leucophaeus	mandrillus_leucophaeus	Animalia	Chordata	1	993097	5117.48	16460.9	1446	20660	19226	8.24	26.99	45314.5	1534.89	3062009387
marmota_marmota	marmota_marmota_marmota	Animalia	Chordata	1	974732	4467.72	15698.8	1267	20350	18012	7.91	22.05	39925.8	1503.61	2510587379
mastacembelus_armatus	mastacembelus_armatus	Animalia	Chordata	30	191874	1190.16	4422.74	298	22310	21262	8.76	6.32	10945.5	1664.16	591951587
maylandia_zebra	maylandia_zebra	Animalia	Chordata	1	205711	1603.02	5308.62	351	27156	25981	7.9	8.77	13231.7	1529.16	957485262
meleagris_gallopavo	meleagris_gallopavo	Animalia	Chordata	1	199632	2034.02	6341.48	725	16226	15090	7.76	10.46	16961.9	1473.1	1115474681
melopsittacus_undulatus	melopsittacus_undulatus	Animalia	Chordata	1	199816	2736.23	8164.18	852	16416	15601	8.73	14.66	25135.7	1628.54	1171617451
meriones_unguiculatus	meriones_unguiculatus	Animalia	Chordata	1	424739	3251.42	9073.33	1186.5	21116	18679	7.77	17.55	28562.8	1504.75	2523124066
mesocricetus_auratus	mesocricetus_auratus	Animalia	Chordata	1	1010657	4206.98	15620.1	1203	18257	16898	8.18	23.69	37184.6	1531.53	2504925039
microcebus_murinus	microcebus_murinus	Animalia	Chordata	1	2223906	4790.01	18527.3	1273	18816	18144	9	26.02	44731.3	1665.07	2487409138
microtus_ochrogaster	microtus_ochrogaster	Animalia	Chordata	1	918087	4225.47	15544.6	1243	19130	17578	8.47	22.68	38953.8	1580.53	2287357235
mola_mola	mola_mola	Animalia	Chordata	3	196065	1385.23	4068.03	376	21397	20812	8.15	7.9	11602	1467.56	639451992
monodelphis_domestica	monodelphis_domestica	Animalia	Chordata	1	686803	6149.66	16472.4	1735	21380	18178	7.35	27.84	53131.4	1593.11	3600504728
monodon_monoceros	monodon_monoceros	Animalia	Chordata	1	1052212	4942.56	17610.8	1237	19154	17502	8.61	25.25	46566	1620.36	2355574979
monopterus_albus	monopterus_albus	Animalia	Chordata	1	199801	1504.88	4913.14	400	22121	21067	8.37	8.28	13227.4	1567.2	684144148
moschus_moschiferus	moschus_moschiferus	Animalia	Chordata	1	1254070	5212.08	19604.6	1239	21352	18541	7.93	24.7	47598	1536.81	3069608437
mus_caroli	mus_caroli	Animalia	Chordata	1	2544624	4581.33	18351.8	1313	19311	16768	8.49	24.36	44778.1	1689.18	2553112587
mus_musculus	mus_musculus	Animalia	Chordata	1	1014880	4513.1	17188.6	1291	21684	18203	8.2	22.17	44104.5	1724.05	2728222451
mus_pahari	mus_pahari	Animalia	Chordata	1	2539229	4555.84	19948.8	1311	19164	16719	8.54	25.09	44617.7	1691.08	2475012951
mus_spicilegus	mus_spicilegus	Animalia	Chordata	1	1020574	4232.42	14733.4	1276	22907	18938	7.39	19.35	37827.6	1509.12	2496083520
mus_spretus	mus_spretus	Animalia	Chordata	1	1053900	4845.1	18243	1335	19580	16995	8.44	25.49	47092	1675.92	2625571169
mustela_putorius	mustela_putorius_furo	Animalia	Chordata	1	279537	4370.51	12399.6	1222	19910	18035	8.5	25.11	41009.6	1605.62	2410758013
myotis_lucifugus	myotis_lucifugus	Animalia	Chordata	1	323654	2780.59	7159.5	1039	19728	17440	8.4	14.82	26416.7	1543.11	2034575300
myripristis_murdjan	myripristis_murdjan	Animalia	Chordata	30	198277	1613.01	5169.06	542	23976	23102	8.19	8.44	13713.5	1551.14	835254674
naja_naja	naja_naja	Animalia	Chordata	1	303073	3498.21	9702.06	1267	18011	17133	7.84	18.85	28835.3	1484.83	1768535092
nannospalax_galili	nannospalax_galili	Animalia	Chordata	1	1323331	4942.93	17719.2	1325	18647	17235	8.42	28.18	45037.3	1557.94	3061408210
neogobius_melanostomus	neogobius_melanostomus	Animalia	Chordata	2	197190	1936.66	6544.1	393	22600	21594	6.74	9.59	13660.4	1271.26	1003738541
neolamprologus_brichardi	neolamprologus_brichardi	Animalia	Chordata	1	196194	1589.95	4970.33	367	23568	22771	7.39	8.75	12162.4	1401.17	847910432
nomascus_leucogenys	nomascus_leucogenys	Animalia	Chordata	1	2120983	5154.49	18424.2	1419	20648	19556	8.4	26.72	45734.1	1555.55	2962060179
notamacropus_eugenii	notamacropus_eugenii	Animalia	Chordata	1	135339	2230.25	4853.79	514	15290	14363	12.66	17	30051.3	1673.82	2955773937
notechis_scutatus	notechis_scutatus	Animalia	Chordata	30	198866	3244.15	8705.8	1314	18964	17988	6.96	16.46	23811.7	1364.48	1665525958
nothobranchius_furzeri	nothobranchius_furzeri	Animalia	Chordata	30	197785	2093.94	7418.95	270	23421	20020	7.42	9.31	18182.3	1624.1	1242518059
nothoprocta_perdicaria	nothoprocta_perdicaria	Animalia	Chordata	30	199721	2345.81	6568.8	845	15704	15052	7.86	12.71	19237.1	1461.03	965904370
numida_meleagris	numida_meleagris	Animalia	Chordata	1	199616	2746.72	8235.7	851	15661	14882	9.01	14.35	26031.5	1718.6	1043264150
ochotona_princeps	ochotona_princeps	Animalia	Chordata	1	919067	3642.77	13105.8	540	16006	15237	12.32	28.45	47142.3	1656.62	4781903803
octodon_degus	octodon_degus	Animalia	Chordata	1	1085666	4646.91	16562.9	1140	19982	17936	7.67	23.56	39705.2	1440.68	2995872505
oncorhynchus_kisutch	oncorhynchus_kisutch	Animalia	Chordata	30	270978	2537.34	8140.27	413	43835	39463	7.91	11.77	22306.9	1725.1	2375894934
oncorhynchus_mykiss	oncorhynchus_mykiss	Animalia	Chordata	1	200767	2571.64	8331.63	416	48164	39900	7.31	10.69	22706.1	1776.41	2341671972
oncorhynchus_tshawytscha	oncorhynchus_tshawytscha	Animalia	Chordata	2	230067	2242.62	7260.66	356	42356	40027	7.72	11.3	18314.8	1531.18	2425713975
oreochromis_aureus	oreochromis_aureus	Animalia	Chordata	30	190672	1411.91	4566.8	331	24422	23462	8.15	7.59	11977.5	1526	918937175
oreochromis_niloticus	oreochromis_niloticus	Animalia	Chordata	2	199979	1831.06	7676.23	340	28142	24850	7.67	9.25	15904.8	1683.88	1005681550
ornithorhynchus_anatinus	ornithorhynchus_anatinus	Animalia	Chordata	1	631224	4119.79	11976.2	1263.5	17417	16216	8.93	21.82	39508.9	1726.97	1858552590
oryctolagus_cuniculus	oryctolagus_cuniculus	Animalia	Chordata	1	1013390	5468.01	18369.1	1394	20599	17554	7.52	24.39	48276	1582.82	2737490501
oryzias_javanicus	oryzias_javanicus	Animalia	Chordata	30	198883	1856.04	6307.33	338	21482	20525	7.86	9.25	15267.7	1520.21	809679899
oryzias_latipes	oryzias_latipes	Animalia	Chordata	1	309899	1626.73	5709.36	299	23600	21774	8.13	8.4	14342.3	1676.29	734057086
oryzias_sinensis	oryzias_sinensis	Animalia	Chordata	2	197365	1433.75	5079.66	284	21948	20521	7.28	6.48	11163.2	1457.08	813986518
otolemur_garnettii	otolemur_garnettii	Animalia	Chordata	1	540755	3844.56	10520.5	1257	19506	17013	8.65	19.93	38138.5	1622.67	2519404493
otus_sunia	otus_sunia	Animalia	Chordata	1	196353	2889.41	8480.66	913	15683	14695	8.72	14.86	26894	1629.49	1231433939
ovis_aries	ovis_aries	Animalia	Chordata	1	213982	3920.1	11577.2	1096	20921	18868	8.62	22.02	37450.1	1559.23	2619054388
pan_paniscus	pan_paniscus	Animalia	Chordata	1	1349599	5004.06	17908.1	1393	21041	19381	8.24	24.94	44742.9	1560.16	3286643896
pan_troglodytes	pan_troglodytes	Animalia	Chordata	1	1677463	5209.82	18348.2	1397	23302	21112	7.98	24.77	45913.7	1557.4	3231170666
panthera_leo	panthera_leo	Animalia	Chordata	1	2377911	4951.57	18298.8	1281	19550	17469	8.5	25.03	47124.8	1629.04	2406807619
panthera_pardus	panthera_pardus	Animalia	Chordata	1	1057902	5169.28	17623.5	1418	19646	17650	8.38	26.97	48229.6	1558.16	2578019207
panthera_tigris	panthera_tigris_altaica	Animalia	Chordata	1	1022749	4687.44	15883.6	1366	17544	16139	8.72	26.63	44419.9	1543.12	2391065193
papio_anubis	papio_anubis	Animalia	Chordata	1	950769	5943.7	19464.8	1564	21731	19110	7.79	32.83	52629.9	1606.57	2869821163
parambassis_ranga	parambassis_ranga	Animalia	Chordata	30	198378	1057.94	5053.64	189	23945	23010	8.06	5.72	8877.02	1548.28	551012959
paramormyrops_kingsleyae	paramormyrops_kingsleyae	Animalia	Chordata	3	198364	1453.63	4439.38	420	24782	23688	8.22	7.83	12498.5	1603.1	799421083
parus_major	parus_major	Animalia	Chordata	30	199319	2760.16	8210.79	867	15003	14378	9.23	14.97	26589.9	1747.76	1020310768
pavo_cristatus	pavo_cristatus	Animalia	Chordata	1	197810	1693.75	4759.61	628	18144	16837	6.3	8.4	11501.1	1295.61	1027510962
pelodiscus_sinensis	pelodiscus_sinensis	Animalia	Chordata	1	220299	4437.16	11193.2	1569	18189	16042	8.13	23.83	40921.1	1559.44	2202483752
pelusios_castaneus	pelusios_castaneus	Animalia	Chordata	1	269690	4009.54	10579.5	1257	19343	18199	8.11	20.29	34565.6	1551.07	2044278682
periophthalmus_magnuspinnatus	periophthalmus_magnuspinnatus	Animalia	Chordata	3	187380	1395.21	4251.79	457	22252	21568	7	7.76	10070.7	1290.6	701696780
peromyscus_maniculatus	peromyscus_maniculatus_bairdii	Animalia	Chordata	1	1390143	4480.26	16593.7	1317	21644	18810	7.95	21.83	41008.3	1536.22	2512423440
petromyzon_marinus	petromyzon_marinus	Animalia	Chordata	1	172894	1445.61	3220.49	760	10415	9852	7.73	9.54	11807.1	1193.22	885550958
phascolarctos_cinereus	phascolarctos_cinereus	Animalia	Chordata	1	1035190	5668.44	15984.1	1634	19832	18365	8.24	29.35	50454.5	1576.54	3192581492
phasianus_colchicus	phasianus_colchicus	Animalia	Chordata	1	197861	2614.36	8062.56	795	15711	14814	8.93	13.21	24766.9	1697.78	1017507340
phocoena_sinus	phocoena_sinus	Animalia	Chordata	1	1085456	5027.18	18106.2	1237.5	18962	17239	8.58	25.43	47448.4	1635.06	2371524154
physeter_catodon	physeter_catodon	Animalia	Chordata	1	1853506	5030.09	18594.1	1232	19701	17935	8.14	24.66	44991.4	1536.29	2512132974
piliocolobus_tephrosceles	piliocolobus_tephrosceles	Animalia	Chordata	1	1055395	5415.39	18490.7	1475	24443	20197	7	22.9	45863.6	1491.2	3038007327
podarcis_muralis	podarcis_muralis	Animalia	Chordata	1	221160	3417.89	9804.88	1249	22062	19258	7.35	15.55	28766.5	1643.03	1511002858
poecilia_formosa	poecilia_formosa	Animalia	Chordata	1	189713	1338.1	4379.49	353	23615	22519	9.51	7.81	13340.5	1679.85	748923461
poecilia_latipinna	poecilia_latipinna	Animalia	Chordata	3	198816	1458.97	4216.6	405	23617	22768	7.88	8.22	11927.7	1485.89	815144743
poecilia_mexicana	poecilia_mexicana	Animalia	Chordata	3	187573	1464.07	4259.05	400	24043	23083	7.99	8.1	12192	1525.54	801711499
poecilia_reticulata	poecilia_reticulata	Animalia	Chordata	1	198868	1614.39	5181.09	434	22857	21878	8.2	8.61	13826.8	1570.51	731622281
pogona_vitticeps	pogona_vitticeps	Animalia	Chordata	30	265259	3811.29	10266.5	1427	19580	18462	8.03	19.82	32440.3	1585.59	1816116151
pongo_abelii	pongo_abelii	Animalia	Chordata	1	1064472	5493.38	18721	1503	20045	17831	8.64	27.56	53329.3	1671.28	3065052215
procavia_capensis	procavia_capensis	Animalia	Chordata	1	388070	2893.38	7531.59	703	16057	15291	12.24	21.21	37192.7	1692.97	2993339806
prolemur_simus	prolemur_simus	Animalia	Chordata	1	1022202	4542.01	15436.5	1304	20277	18054	8.06	22.65	41104.5	1542.15	2411593676
propithecus_coquereli	propithecus_coquereli	Animalia	Chordata	1	1191431	4842.18	17160	1210	17884	17326	8.9	27.66	44489	1632.43	2798152141
pseudonaja_textilis	pseudonaja_textilis	Animalia	Chordata	1	226618	3210.6	8826.02	1191	18400	17414	7.7	16.17	26107.5	1487.8	1590035073
pteropus_vampyrus	pteropus_vampyrus	Animalia	Chordata	1	464755	2959.52	10074.5	734	16990	16146	11.68	20.7	36383.6	1703.76	1999614463
pundamilia_nyererei	pundamilia_nyererei	Animalia	Chordata	1	195297	1512.22	4734.6	352	23473	22579	7.95	8.32	12490.4	1502.48	830133247
pygocentrus_nattereri	pygocentrus_nattereri	Animalia	Chordata	3	197859	2260.72	6354.38	827	26675	25197	7.98	11.49	19102	1558.74	1285352492
rattus_norvegicus	rattus_norvegicus	Animalia	Chordata	1	1014922	4524.77	17193.7	1252	23098	19186	7.66	20.24	41714.1	1647.67	2647915728
rhinolophus_ferrumequinum	rhinolophus_ferrumequinum	Animalia	Chordata	1	892596	4438.41	15880.1	1190	19452	17553	8.57	22.28	42144.3	1640.48	2075768562
rhinopithecus_bieti	rhinopithecus_bieti	Animalia	Chordata	1	1087937	4790.24	15281	1386	20824	19702	8.2	25.28	41527.9	1528.77	2977074946
rhinopithecus_roxellana	rhinopithecus_roxellana	Animalia	Chordata	1	1070727	4736.09	14799.2	1415	21132	19788	8.16	24.44	41248.3	1549.89	2899552139
saimiri_boliviensis	saimiri_boliviensis_boliviensis	Animalia	Chordata	1	1069013	5154.47	17937.8	1461	19290	18580	8.79	27.22	47065.5	1626.8	2608588537
salarias_fasciatus	salarias_fasciatus	Animalia	Chordata	30	199222	1375.14	5894.62	245	25125	23969	7.77	7.24	11203.2	1516.24	797490645
salmo_salar	salmo_salar	Animalia	Chordata	1	623817	2843.14	10385	417	47043	42834	8.24	14.69	25719.3	1751.59	2756584103
salvator_merianae	salvator_merianae	Animalia	Chordata	30	217883	4147.12	10983.5	1520	19338	18415	8.35	21.8	36372.4	1622.4	2026218827
sander_lucioperca	sander_lucioperca	Animalia	Chordata	30	195203	1690.32	5491.52	507	24470	23420	8.21	9.1	14498	1555.83	900477767
sarcophilus_harrisii	sarcophilus_harrisii	Animalia	Chordata	1	667301	5569.66	17169.2	1539	18998	16860	8.56	27.79	53697.7	1793.15	3086674442
sciurus_vulgaris	sciurus_vulgaris	Animalia	Chordata	1	1011684	4842.35	17561.3	1192	22379	19657	7.6	22.58	41888.8	1495.73	2878591032
scleropages_formosus	scleropages_formosus	Animalia	Chordata	30	199912	1455.5	5009.25	426	24103	23086	8.73	7.7	13261.4	1685.14	784546363
scophthalmus_maximus	scophthalmus_maximus	Animalia	Chordata	1	198027	1169.57	4387.82	305	21260	20382	9.13	6.16	11141.4	1718.66	556696898
serinus_canaria	serinus_canaria	Animalia	Chordata	30	197977	2578.05	7465.29	880	15225	14361	8.7	14.14	23774.9	1603.84	1152083301
seriola_dumerili	seriola_dumerili	Animalia	Chordata	3	197563	1392.41	4608.39	374	23241	22371	8.68	7.65	12560.2	1633.07	677686174
seriola_lalandi	seriola_lalandi_dorsalis	Animalia	Chordata	2	198920	1311.49	4243.23	362	24724	23428	7.93	6.96	10977.6	1515.61	732509836
sinocyclocheilus_anshuiensis	sinocyclocheilus_anshuiensis	Animalia	Chordata	30	199537	1679.58	5195.97	426	43661	41515	8	8.54	14134.6	1503.5	1632718266
sinocyclocheilus_grahami	sinocyclocheilus_grahami	Animalia	Chordata	30	199582	1733.08	5385.43	420	44325	41917	7.53	8.56	13800.2	1450.72	1750287761
sinocyclocheilus_rhinocerous	sinocyclocheilus_rhinocerous	Animalia	Chordata	30	199842	1623.26	5022.7	415	44847	42485	7.71	8.14	13215.4	1460.44	1655786410
sorex_araneus	sorex_araneus	Animalia	Chordata	1	458340	3596.98	11165.2	625	13187	12278	11.68	26.36	45110.1	1581.12	2944193050
sparus_aurata	sparus_aurata	Animalia	Chordata	1	199573	1758.11	6790.59	363	25156	23713	8.34	9.32	15556.6	1679.14	833578411
spermophilus_dauricus	spermophilus_dauricus	Animalia	Chordata	1	910378	4415.5	14494.4	1260	21010	18525	7.38	21.75	36982	1387.08	3106271744
sphaeramia_orbicularis	sphaeramia_orbicularis	Animalia	Chordata	30	198175	2393.69	8243.44	626	24553	23521	8.05	12.97	20118.7	1529.4	1342662642
sphenodon_punctatus	sphenodon_punctatus	Animalia	Chordata	1	365049	6983.27	16105	2042	17628	16733	7.67	38.52	56399.9	1401.72	4272214985
stegastes_partitus	stegastes_partitus	Animalia	Chordata	1	197430	1582.41	4612.6	463	23080	22326	8.24	9.08	13475.5	1539.7	800491834
strigops_habroptila	strigops_habroptila	Animalia	Chordata	1	199390	2780.61	8297.61	863	16037	15192	8.69	14.8	25519.1	1658.89	1165621973
strix_occidentalis	strix_occidentalis_caurina	Animalia	Chordata	1	195583	2669.99	7844.28	846	16814	15771	7.54	13.55	21459.2	1431.31	1255541132
struthio_camelus	struthio_camelus_australis	Animalia	Chordata	1	196681	3031.97	8431.9	1017	14297	13609	9.15	16.84	29131.3	1673.55	1225041896
suricata_suricatta	suricata_suricatta	Animalia	Chordata	1	991245	4743.3	16249.8	1250	19363	17746	8.44	24.01	43684.5	1618.18	2353578744
sus_scrofa	sus_scrofa	Animalia	Chordata	1	995700	4864.65	16889.1	1306	22040	18483	7.88	22.91	45724.8	1655.88	2501912388
taeniopygia_guttata	taeniopygia_guttata	Animalia	Chordata	1	318023	2743.1	8793.53	844	16619	15725	9.17	14.16	26582.5	1808.98	1057995280
takifugu_rubripes	takifugu_rubripes	Animalia	Chordata	1	199932	889.19	4591.69	160	21383	20386	8.4	4.8	7838.56	1632.98	384110215
tetraodon_nigroviridis	tetraodon_nigroviridis	Animalia	Chordata	1	631227	477.7	2888.36	118	19602	18812	9.52	3.17	4737.94	1517.29	358618246
theropithecus_gelada	theropithecus_gelada	Animalia	Chordata	1	1058525	5430.29	18638.5	1498	22360	19174	7.75	25.24	49072.9	1506.58	2889614139
tupaia_belangeri	tupaia_belangeri	Animalia	Chordata	1	809294	4410.85	15203.7	632	15471	14418	12.22	33.9	57860.2	1581.82	3670341392
tursiops_truncatus	tursiops_truncatus	Animalia	Chordata	1	547205	3709.66	12778.1	833	16550	15865	11.73	25.96	45382.2	1720.73	2521923936
urocitellus_parryii	urocitellus_parryii	Animalia	Chordata	1	952106	4590.56	15728.3	1274	19640	17602	8.28	23.33	42431	1585.01	2520505282
ursus_americanus	ursus_americanus	Animalia	Chordata	30	199027	3153.58	7717.11	1161	20542	18347	6.68	16.16	23578.5	1367.54	2588393916
ursus_maritimus	ursus_maritimus	Animalia	Chordata	30	199475	4100.57	10981	1328	18699	17213	8.04	21.9	35803.1	1502.27	2301379344
ursus_thibetanus	ursus_thibetanus_thibetanus	Animalia	Chordata	1	976638	4753.15	16164.2	1237	20126	17896	8.5	23.71	45430.1	1675.65	2373594928
varanus_komodoensis	varanus_komodoensis	Animalia	Chordata	1	285610	3328.94	9103.29	1221	18098	17181	8.16	16.95	28600.5	1564.15	1507945839
vicugna_pacos	vicugna_pacos	Animalia	Chordata	1	778219	4638.21	16426.8	1001	11765	11062	11.48	33.27	56617.9	1615.52	2967746133
vombatus_ursinus	vombatus_ursinus	Animalia	Chordata	1	1046836	5530.67	16057	1564	21198	19249	8.08	27.76	49214.3	1563.95	3486597218
vulpes_vulpes	vulpes_vulpes	Animalia	Chordata	30	199650	4448.33	12027.7	1336	20266	18380	7.97	21.78	39089.2	1591.55	2421551259
xenopus_tropicalis	xenopus_tropicalis	Animalia	Chordata	1	664609	3362.76	11076.4	1038	22102	18796	8.01	16.96	31656.2	1782.1	1451301209
xiphophorus_couchianus	xiphophorus_couchianus	Animalia	Chordata	1	196082	1466.5	4945.94	449	20549	19855	6.93	8.34	10523.4	1303.23	708396389
xiphophorus_maculatus	xiphophorus_maculatus	Animalia	Chordata	1	197809	1606.4	5304.43	452	23753	22692	8.41	8.45	14136.8	1642.35	704321165
zalophus_californianus	zalophus_californianus	Animalia	Chordata	1	975689	4960.91	17459.5	1248	20818	18481	8.08	23.27	45170.5	1585.89	2408641788
zonotrichia_albicollis	zonotrichia_albicollis	Animalia	Chordata	1	198454	2888.77	8377.33	948	13862	13356	9.06	16.03	27149.4	1666.02	1052600561
zosterops_lateralis	zosterops_lateralis_melanops	Animalia	Chordata	1	194404	2365.87	6918.76	813	14223	13557	8.64	12.93	21442.5	1569.03	1036003386

## Sheet: Table S2
Table S2: AIC scores for PGLS model comparison either using the Rrphylo rescaled tree or the unscaled tree (simple BM model)
Model	RRphylo rescaled	BM (unscaled)	dAIC
Mean_intron_ratio_log ~ Mean_total_exon_length_per_transcript_log + Mean_total_intron_length_per_transcript_log	-1320	-1098.7	221.3
Mean_total_intron_length_per_transcript_log ~ Mean_intron_length_log * Mean_per_transcript	-2426	-2217.8	208.2
Mean_intron_length_log ~ Genome_size_log	-1005.7	-579.5	426.2

## Sheet: Table S3
Table S3: PGLS models of gene structure evolution
	M1: Mean_intron_ratio_log ~ Mean_total_intron_length_per_transcript_log						M2: Mean_intron_ratio_log ~ Mean_total_exon_length_per_transcript_log						M3: Mean_intron_ratio_log ~ Mean_total_exon_length_per_transcript_log + Mean_total_intron_length_per_transcript_log								M4: Mean_total_intron_length_per_transcript_log ~ log_Mean						M5: Mean_total_intron_length_per_transcript_log ~ Mean_per_transcript						M6: Mean_total_intron_length_per_transcript_log ~ log_Mean + Mean_per_transcript
	R2	AIC	(Intercept)	(Intercept)_p	Mean_total_intron_length_per_transcript_log	Mean_total_intron_length_per_transcript_log_p	R2	AIC	(Intercept)	(Intercept)_p	Mean_total_exon_length_per_transcript_log	Mean_total_exon_length_per_transcript_log_p	R2	AIC	(Intercept)	(Intercept)_p	Mean_total_exon_length_per_transcript_log	Mean_total_exon_length_per_transcript_log_p	Mean_total_intron_length_per_transcript_log	Mean_total_intron_length_per_transcript_log_p	R2	AIC	(Intercept)	(Intercept)_p	log_Mean	log_Mean_p	R2	AIC	(Intercept)	(Intercept)_p	Mean_per_transcript	Mean_per_transcript_p	R2	AIC	(Intercept)	(Intercept)_p	log_Mean	log_Mean_p	Mean_per_transcript	Mean_per_transcript_p
All	0.377722	-1190.71	-1.32439	7.68221e-20	0.408163	1.0204e-60	0.00107523	-920.938	-0.317514	0.270519	0.0976069	0.204666	0.504813	-1319.94	0.673821	0.00119002	-0.794931	3.3198e-30	0.570638	1.13547e-88	0.686748	-1552.24	1.08266	3.22073e-23	0.836436	1.66928e-145	0.0329703	-909.725	3.13918	3.32178e-72	0.0182474	7.64632e-06	0.90499	-2231.27	0.480712	5.4456e-15	0.990452	4.5255e-288	0.0481425	3.14502e-149
Arthropoda	0.667386	-191.469	-1.88844	1.39348e-18	0.662678	2.62906e-27	0	-71.8039	0.292459	0.636792	0.0924863	0.633536	0.849903	-276.428	0.471078	0.0508862	-0.986793	4.54289e-20	0.865462	2.00805e-45	0.783292	-219.449	0.948986	8.27016e-09	0.931111	3.34904e-37	0.0735842	-62.55	3.58704	1.03678e-55	0.04749	0.00262033	0.984737	-505.009	0.313261	1.0652e-10	1.01361	1.15239e-95	0.0751366	1.57522e-62
Ascomycota	0.0916913	-50.1603	-1.65875	4.41497e-06	0.298802	0.0323185	0.040118	-47.9512	0.874842	0.451272	-0.58485	0.113131	0.198893	-54.2506	0.830201	0.434239	-0.84101	0.018387	0.381732	0.00591615	0.629854	-118.601	0.863113	1.22622e-05	0.703498	6.09732e-10	0.0168147	-79.5248	2.20606	2.53921e-32	0.0535719	0.204462	0.923591	-180.779	0.341492	0.000475693	0.890358	2.46183e-22	0.150863	1.86165e-14
Chordata	0.542913	-962.693	-1.24569	7.20601e-17	0.547796	2.8702e-44	0.0164811	-771.127	0.438362	0.128016	0.205061	0.0238013	0.71018	-1075.61	0.0845998	0.589292	-0.75373	1.8416e-26	0.792011	1.06485e-67	0.610516	-940.711	1.82435	2.03596e-33	0.730252	6.51261e-53	0.0137419	-708.437	4.25096	6.66746e-169	0.00747195	0.0355054	0.93274	-1378.79	0.59374	1.75573e-17	1.01157	2.97536e-146	0.036048	2.14491e-96
Cnidaria	0.79302	-19.9626	-2.26102	0.00131061	0.739809	0.000339414	0	-3.46143	-0.32066	0.827689	0.266367	0.570521	0.877784	-24.5662	-1.37992	0.0276878	-0.451267	0.0376069	0.884786	9.32046e-05	0.760669	-16.9763	1.14053	0.0494169	0.910891	0.000615221	0	-1.58775	3.73969	1.4948e-06	0.012663	0.796572	0.954733	-32.9644	0.313308	0.259991	1.06765	2.49272e-06	0.0604909	0.000575153
Mollusca	0.781908	-23.9836	-1.96462	0.00240978	0.700068	0.000185763	0	-6.24642	0.191217	0.920124	0.222184	0.714412	0.778402	-23.1038	-1.28961	0.176504	-0.25595	0.381497	0.732277	0.000311004	0.887864	-25.7953	1.14393	0.00666869	0.915285	8.90176e-06	0	-0.811123	4.18804	1.7513e-07	-0.0195503	0.664279	0.986651	-48.5019	0.400516	0.0241656	1.05754	3.90242e-09	0.0442267	3.58361e-05
Nematoda	0.925568	-23.6764	-2.60567	8.57009e-06	0.848573	5.38419e-06	0	3.4677	-0.136981	0.96164	0.0900001	0.923112	0.915353	-21.7257	-2.46762	0.0170381	-0.0461763	0.857795	0.849446	2.19741e-05	0.581069	-3.18494	0.529382	0.496652	1.07832	0.00629174	0.189847	3.41022	2.94208	1.04086e-06	0.0596551	0.115874	0.967083	-27.9574	0.0606703	0.784871	1.13743	2.50061e-06	0.0665855	2.54915e-05
Streptophyta	0.520691	-192.617	-2.00286	3.03631e-14	0.635979	2.95623e-16	0	-123.949	0.0671204	0.920696	0.0166592	0.937759	0.596415	-207.465	-0.416569	0.331671	-0.612394	5.67274e-05	0.734929	1.16929e-19	0.798522	-295.022	1.04251	3.17211e-13	0.878971	2.78626e-33	0.0153867	-149.058	3.18329	7.77479e-52	0.0288195	0.123146	0.939272	-404.383	0.564109	3.66576e-11	0.96428	7.65643e-56	0.0683517	4.05213e-25

## Sheet: Table S4
Table S4: KS distances based on species intron ratio distributions
	acanthaster_planci_gca001949145v1	acanthochromis_polyacanthus	accipiter_nisus	acropora_millepora_gca013753865v1	actinia_tenebrosa_gca009602425v1	actinidia_chinensis	acyrthosiphon_pisum	adineta_vaga	aedes_aegypti_lvpagwg	aedes_albopictus	aegilops_tauschii	agrilus_planipennis_gca000699045v2	ailuropoda_melanoleuca	albugo_laibachii	amazona_collaria	amborella_trichopoda	amphibalanus_amphitrite_gca019059575v1	amphilophus_citrinellus	amphimedon_queenslandica	amphiprion_ocellaris	amphiprion_percula	anabas_testudineus	ananas_comosus	anas_platyrhynchos	anas_zonorhyncha	anneissia_japonica_gca011630105v1	anolis_carolinensis	anopheles_arabiensis	anopheles_atroparvus_gca914969975	anopheles_darlingi	anopheles_dirus	anopheles_farauti	anopheles_gambiae	anopheles_melas	anoplophora_glabripennis	anser_brachyrhynchus	anser_cygnoides	aotus_nancymaae	aphanomyces_invadans	aphidius_gifuensis_gca014905175v1	apis_dorsata_gca000469605v1rs	apis_florea_gca000184785v2rs	apis_mellifera	aplysia_californica_gca000002075v2	apteryx_haastii	apteryx_owenii	apteryx_rowi	aquila_chrysaetos_chrysaetos	arabidopsis_halleri
acanthaster_planci_gca001949145v1	0	0.0903996	0.150458	0.277451	0.224043	0.257297	0.307987	0.787356	0.265871	0.428001	0.573481	0.406214	0.27692	0.779572	0.186823	0.417609	0.148884	0.0677187	0.614455	0.0869931	0.106025	0.20013	0.334933	0.166564	0.165941	0.0757093	0.269157	0.567855	0.552042	0.595788	0.552196	0.464072	0.575789	0.533016	0.226175	0.218439	0.19198	0.343009	0.850691	0.616158	0.453967	0.473872	0.468497	0.289901	0.229371	0.256502	0.25305	0.215705	0.705107
acanthochromis_polyacanthus	0.0903996	0	0.0633285	0.312892	0.297081	0.305489	0.347053	0.824343	0.304917	0.466877	0.610413	0.44165	0.199396	0.818258	0.10226	0.453961	0.186637	0.0286818	0.650262	0.0105446	0.0183426	0.256449	0.385529	0.0858868	0.0855864	0.112322	0.180571	0.603045	0.588132	0.63059	0.587356	0.499252	0.611893	0.567727	0.262188	0.129292	0.102909	0.264832	0.889326	0.651211	0.490477	0.509634	0.504331	0.201211	0.140279	0.167222	0.163592	0.127819	0.740302
accipiter_nisus	0.150458	0.0633285	0	0.282024	0.32124	0.298794	0.306284	0.793841	0.285092	0.4446	0.558739	0.392047	0.14222	0.794329	0.0432816	0.421921	0.145745	0.0842715	0.599715	0.0717464	0.0647969	0.249839	0.368418	0.0404195	0.033161	0.13908	0.12981	0.563694	0.54988	0.590183	0.538393	0.455436	0.576754	0.521103	0.224232	0.0899025	0.048276	0.204366	0.868514	0.607951	0.439404	0.458728	0.453852	0.160133	0.0956347	0.133003	0.130856	0.0667865	0.690212
acropora_millepora_gca013753865v1	0.277451	0.312892	0.282024	0	0.129604	0.10139	0.130468	0.518524	0.278029	0.174327	0.302425	0.194348	0.381884	0.522403	0.310889	0.146431	0.161583	0.311384	0.338978	0.319635	0.325582	0.265315	0.115581	0.293155	0.288423	0.210196	0.394196	0.290936	0.276916	0.319138	0.275937	0.208868	0.301941	0.25634	0.180964	0.363998	0.326749	0.449633	0.597076	0.339306	0.239235	0.231263	0.238594	0.439398	0.375743	0.407412	0.402453	0.344101	0.428842
actinia_tenebrosa_gca009602425v1	0.224043	0.297081	0.32124	0.129604	0	0.0579301	0.116719	0.64523	0.310542	0.301922	0.387687	0.235313	0.413715	0.650498	0.350127	0.274077	0.195777	0.27097	0.438635	0.297367	0.313295	0.13893	0.124092	0.332256	0.326832	0.203681	0.430356	0.411412	0.399001	0.437952	0.378377	0.301289	0.427191	0.364778	0.183267	0.403557	0.366817	0.484261	0.725251	0.451303	0.269661	0.292122	0.284877	0.479156	0.414219	0.444881	0.440539	0.38252	0.52494
actinidia_chinensis	0.257297	0.305489	0.298794	0.10139	0.0579301	0	0.0616574	0.602348	0.281296	0.271923	0.335301	0.186311	0.384489	0.617193	0.325077	0.237245	0.167732	0.288882	0.386644	0.307978	0.32155	0.166085	0.0801577	0.307359	0.303312	0.209867	0.403627	0.367228	0.355218	0.394789	0.326687	0.255969	0.385974	0.317333	0.153716	0.384052	0.34605	0.454726	0.692726	0.40309	0.215355	0.239295	0.229851	0.457341	0.393588	0.428905	0.425346	0.35945	0.469787
acyrthosiphon_pisum	0.307987	0.347053	0.306284	0.130468	0.116719	0.0616574	0	0.549537	0.241723	0.237018	0.277119	0.130223	0.350479	0.572484	0.322106	0.205348	0.161782	0.336917	0.328625	0.349703	0.358856	0.216282	0.0774547	0.307339	0.303628	0.249189	0.381598	0.316289	0.30356	0.3409	0.269895	0.201444	0.33652	0.262498	0.122994	0.393565	0.351481	0.419933	0.648187	0.348936	0.155329	0.181226	0.171444	0.447175	0.395929	0.436599	0.4321	0.359317	0.410086
adineta_vaga	0.787356	0.824343	0.793841	0.518524	0.64523	0.602348	0.549537	0	0.535233	0.36539	0.278114	0.431685	0.72604	0.279221	0.787664	0.37289	0.658065	0.825904	0.246231	0.831825	0.834077	0.764437	0.584282	0.780927	0.774656	0.713359	0.714477	0.236196	0.24935	0.211084	0.294254	0.353909	0.219393	0.28889	0.574786	0.823798	0.811103	0.770727	0.267322	0.231926	0.483986	0.460078	0.470097	0.800401	0.798035	0.851075	0.852429	0.81907	0.281945
aedes_aegypti_lvpagwg	0.265871	0.304917	0.285092	0.278029	0.310542	0.281296	0.241723	0.535233	0	0.178633	0.429954	0.248233	0.203754	0.519574	0.276709	0.247753	0.152703	0.309964	0.442729	0.310931	0.313105	0.280344	0.317802	0.270498	0.26565	0.195508	0.181714	0.377324	0.348083	0.406465	0.392387	0.301798	0.365605	0.371647	0.128665	0.30041	0.29662	0.23813	0.585916	0.41413	0.300994	0.318875	0.312604	0.26616	0.268153	0.32343	0.325103	0.302242	0.510776
aedes_albopictus	0.428001	0.466877	0.4446	0.174327	0.301922	0.271923	0.237018	0.36539	0.178633	0	0.254845	0.235474	0.366593	0.352519	0.43634	0.114323	0.310724	0.471095	0.265702	0.47348	0.475845	0.437847	0.265927	0.430522	0.425245	0.356044	0.349512	0.200109	0.170706	0.229199	0.217854	0.169698	0.188085	0.196876	0.261049	0.463081	0.457685	0.405759	0.424446	0.236831	0.328945	0.311635	0.324636	0.435877	0.433506	0.487577	0.488263	0.463528	0.333831
aegilops_tauschii	0.573481	0.610413	0.558739	0.302425	0.387687	0.335301	0.277119	0.278114	0.429954	0.254845	0	0.294013	0.555452	0.306192	0.570737	0.192467	0.425591	0.604758	0.0537286	0.614001	0.621995	0.488052	0.307644	0.556513	0.548849	0.511106	0.585051	0.26286	0.23559	0.301661	0.267696	0.308058	0.259944	0.241048	0.358964	0.636977	0.604623	0.624995	0.381821	0.313737	0.360278	0.345722	0.359214	0.665413	0.630677	0.676024	0.673772	0.604607	0.159309
agrilus_planipennis_gca000699045v2	0.406214	0.44165	0.392047	0.194348	0.235313	0.186311	0.130223	0.431685	0.248233	0.235474	0.294013	0	0.368708	0.501899	0.39859	0.268853	0.26171	0.437839	0.240802	0.446778	0.454625	0.341212	0.161663	0.388207	0.381625	0.339397	0.397694	0.23209	0.217977	0.238973	0.158025	0.117192	0.256477	0.183419	0.187357	0.457106	0.432409	0.436887	0.566813	0.219604	0.107616	0.0860159	0.101407	0.476879	0.446509	0.495418	0.492818	0.434239	0.299801
ailuropoda_melanoleuca	0.27692	0.199396	0.14222	0.381884	0.413715	0.384489	0.350479	0.72604	0.203754	0.366593	0.555452	0.368708	0	0.718198	0.10137	0.366233	0.22435	0.217913	0.579402	0.205226	0.190526	0.324674	0.426677	0.116191	0.116224	0.263395	0.0563906	0.520699	0.49805	0.54865	0.521903	0.427853	0.522027	0.499166	0.233593	0.0986997	0.099144	0.0885873	0.788528	0.567042	0.428725	0.448376	0.442453	0.120718	0.09634	0.13015	0.129343	0.0990596	0.665765
albugo_laibachii	0.779572	0.818258	0.794329	0.522403	0.650498	0.617193	0.572484	0.279221	0.519574	0.352519	0.306192	0.501899	0.718198	0	0.786643	0.380901	0.659075	0.823047	0.303529	0.824854	0.827541	0.78257	0.606366	0.779889	0.775646	0.707154	0.699951	0.274563	0.292425	0.306879	0.352674	0.400142	0.265843	0.332296	0.590341	0.814805	0.809433	0.756502	0.0772689	0.377082	0.607554	0.585226	0.599509	0.783904	0.785471	0.838672	0.840047	0.815592	0.381313
amazona_collaria	0.186823	0.10226	0.0432816	0.310889	0.350127	0.325077	0.322106	0.787664	0.276709	0.43634	0.570737	0.39859	0.10137	0.786643	0	0.416015	0.165223	0.122113	0.60776	0.110031	0.0935291	0.2729	0.39061	0.0220553	0.0244205	0.174449	0.118076	0.562216	0.548209	0.589164	0.544591	0.457669	0.572879	0.525784	0.221738	0.0725657	0.0349883	0.164632	0.859969	0.609316	0.449198	0.467022	0.462826	0.134135	0.0748515	0.115271	0.1105	0.0385478	0.697439
amborella_trichopoda	0.417609	0.453961	0.421921	0.146431	0.274077	0.237245	0.205348	0.37289	0.247753	0.114323	0.192467	0.268853	0.366233	0.380901	0.416015	0	0.285643	0.453874	0.213855	0.460891	0.463837	0.402595	0.226007	0.409004	0.402118	0.343361	0.396054	0.237701	0.210431	0.276501	0.242536	0.282898	0.234784	0.215889	0.254779	0.459059	0.440164	0.433476	0.456654	0.288578	0.311938	0.308945	0.31115	0.474026	0.444951	0.49463	0.493343	0.447047	0.30049
amphibalanus_amphitrite_gca019059575v1	0.148884	0.186637	0.145745	0.161583	0.195777	0.167732	0.161782	0.658065	0.152703	0.310724	0.425591	0.26171	0.22435	0.659075	0.165223	0.285643	0	0.179995	0.47095	0.189731	0.198411	0.128807	0.227474	0.149515	0.144315	0.0886981	0.236873	0.429774	0.416069	0.456787	0.409273	0.324703	0.441176	0.391174	0.0894864	0.233604	0.19124	0.290529	0.733468	0.477601	0.307415	0.326243	0.321423	0.293746	0.238	0.278047	0.273506	0.200617	0.560221
amphilophus_citrinellus	0.0677187	0.0286818	0.0842715	0.311384	0.27097	0.288882	0.336917	0.825904	0.309964	0.471095	0.604758	0.437839	0.217913	0.823047	0.122113	0.453874	0.179995	0	0.646281	0.0292125	0.0443741	0.235634	0.367979	0.102934	0.103191	0.116125	0.202942	0.601439	0.586925	0.629144	0.58401	0.49787	0.610996	0.565667	0.26026	0.151968	0.125138	0.282475	0.894829	0.650252	0.485635	0.505036	0.500029	0.223892	0.163687	0.190586	0.186946	0.149177	0.73696
amphimedon_queenslandica	0.614455	0.650262	0.599715	0.338978	0.438635	0.386644	0.328625	0.246231	0.442729	0.265702	0.0537286	0.240802	0.579402	0.303529	0.60776	0.213855	0.47095	0.646281	0	0.654976	0.662708	0.53504	0.356552	0.595853	0.589534	0.548739	0.600869	0.209227	0.182603	0.247932	0.21415	0.254923	0.206215	0.187373	0.39702	0.667629	0.641101	0.64377	0.374308	0.260009	0.326318	0.309196	0.322875	0.684473	0.657596	0.706296	0.703152	0.642481	0.112438
amphiprion_ocellaris	0.0869931	0.0105446	0.0717464	0.319635	0.297367	0.307978	0.349703	0.831825	0.310931	0.47348	0.614001	0.446778	0.205226	0.824854	0.110031	0.460891	0.189731	0.0292125	0.654976	0	0.0212433	0.256724	0.386837	0.0911608	0.0910293	0.119693	0.189835	0.609371	0.59507	0.637978	0.593095	0.506435	0.618848	0.574755	0.268637	0.138385	0.112306	0.269907	0.895696	0.658786	0.494354	0.514001	0.508945	0.206004	0.145996	0.173183	0.171454	0.137541	0.745728
amphiprion_percula	0.106025	0.0183426	0.0647969	0.325582	0.313295	0.32155	0.358856	0.834077	0.313105	0.475845	0.621995	0.454625	0.190526	0.827541	0.0935291	0.463837	0.198411	0.0443741	0.662708	0.0212433	0	0.271238	0.400742	0.0778154	0.0769597	0.122634	0.172793	0.614655	0.597895	0.642898	0.600913	0.511296	0.622274	0.580695	0.273	0.120999	0.0949289	0.256035	0.897522	0.663428	0.502292	0.522184	0.516832	0.184917	0.12686	0.153755	0.152418	0.120458	0.753458
anabas_testudineus	0.20013	0.256449	0.249839	0.265315	0.13893	0.166085	0.216282	0.764437	0.280344	0.437847	0.488052	0.341212	0.324674	0.78257	0.2729	0.402595	0.128807	0.235634	0.53504	0.256724	0.271238	0	0.181955	0.255989	0.251329	0.158532	0.347092	0.529386	0.516726	0.556509	0.480186	0.414662	0.54968	0.476873	0.194694	0.33656	0.29612	0.392693	0.858175	0.560123	0.356508	0.382374	0.375217	0.405197	0.342329	0.380043	0.377082	0.307592	0.605241
ananas_comosus	0.334933	0.385529	0.368418	0.115581	0.124092	0.0801577	0.0774547	0.584282	0.317802	0.265927	0.307644	0.161663	0.426677	0.606366	0.39061	0.226007	0.227474	0.367979	0.356552	0.386837	0.400742	0.181955	0	0.373932	0.369353	0.288739	0.456736	0.350774	0.337745	0.375353	0.300657	0.233861	0.370957	0.296558	0.198125	0.457172	0.414663	0.496126	0.681843	0.380702	0.178625	0.2051	0.197062	0.520494	0.462209	0.500467	0.498537	0.424754	0.431139
anas_platyrhynchos	0.166564	0.0858868	0.0404195	0.293155	0.332256	0.307359	0.307339	0.780927	0.270498	0.430522	0.556513	0.388207	0.116191	0.779889	0.0220553	0.409004	0.149515	0.102934	0.595853	0.0911608	0.0778154	0.255989	0.373932	0	0.00917501	0.154168	0.115269	0.552227	0.538104	0.578852	0.534382	0.44728	0.564274	0.515056	0.212223	0.087095	0.0496905	0.18064	0.854478	0.599419	0.435223	0.454727	0.449543	0.151747	0.0898589	0.130468	0.126098	0.0534663	0.686957
anas_zonorhyncha	0.165941	0.0855864	0.033161	0.288423	0.326832	0.303312	0.303628	0.774656	0.26565	0.425245	0.548849	0.381625	0.116224	0.775646	0.0244205	0.402118	0.144315	0.103191	0.589534	0.0910293	0.0769597	0.251329	0.369353	0.00917501	0	0.152705	0.113173	0.544621	0.530323	0.572833	0.527059	0.44098	0.557314	0.508495	0.204248	0.0913143	0.0563226	0.181277	0.849187	0.593643	0.42944	0.448523	0.443339	0.155403	0.0943915	0.134671	0.130595	0.0578249	0.680395
anneissia_japonica_gca011630105v1	0.0757093	0.112322	0.13908	0.210196	0.203681	0.209867	0.249189	0.713359	0.195508	0.356044	0.511106	0.339397	0.263395	0.707154	0.174449	0.343361	0.0886981	0.116125	0.548739	0.119693	0.122634	0.158532	0.288739	0.154168	0.152705	0	0.258121	0.495685	0.477716	0.524687	0.485965	0.3943	0.502518	0.465191	0.153513	0.212845	0.180798	0.329426	0.780256	0.54469	0.390257	0.408302	0.403483	0.286786	0.223643	0.250806	0.247321	0.203455	0.638175
anolis_carolinensis	0.269157	0.180571	0.12981	0.394196	0.430356	0.403627	0.381598	0.714477	0.181714	0.349512	0.585051	0.397694	0.0563906	0.699951	0.118076	0.396054	0.236873	0.202942	0.600869	0.189835	0.172793	0.347092	0.456736	0.115269	0.113173	0.258121	0	0.536245	0.510062	0.563932	0.548317	0.451789	0.528625	0.52616	0.259769	0.132908	0.13483	0.139983	0.764996	0.577939	0.456631	0.475476	0.468195	0.0899754	0.0876787	0.144428	0.146689	0.140132	0.677183
anopheles_arabiensis	0.567855	0.603045	0.563694	0.290936	0.411412	0.367228	0.316289	0.236196	0.377324	0.200109	0.26286	0.23209	0.520699	0.274563	0.562216	0.237701	0.429774	0.601439	0.209227	0.609371	0.614655	0.529386	0.350774	0.552227	0.544621	0.495685	0.536245	0	0.0313623	0.0395753	0.0794191	0.12764	0.0278197	0.0617354	0.34375	0.612176	0.590809	0.581005	0.3434	0.123896	0.338005	0.317225	0.331467	0.62072	0.599895	0.649651	0.647547	0.594117	0.146061
anopheles_atroparvus_gca914969975	0.552042	0.588132	0.54988	0.276916	0.399001	0.355218	0.30356	0.24935	0.348083	0.170706	0.23559	0.217977	0.49805	0.292425	0.548209	0.210431	0.416069	0.586925	0.182603	0.59507	0.597895	0.516726	0.337745	0.538104	0.530323	0.477716	0.510062	0.0313623	0	0.0660708	0.0616594	0.112675	0.0454951	0.0466665	0.329345	0.59261	0.57483	0.556003	0.360083	0.116197	0.32188	0.303002	0.318338	0.595564	0.575745	0.627339	0.626404	0.579843	0.171302
anopheles_darlingi	0.595788	0.63059	0.590183	0.319138	0.437952	0.394789	0.3409	0.211084	0.406465	0.229199	0.301661	0.238973	0.54865	0.306879	0.589164	0.276501	0.456787	0.629144	0.247932	0.637978	0.642898	0.556509	0.375353	0.578852	0.572833	0.524687	0.563932	0.0395753	0.0660708	0	0.0945123	0.145645	0.0458771	0.0807574	0.372189	0.640728	0.620001	0.608135	0.330861	0.115495	0.345669	0.3231	0.337568	0.648007	0.628102	0.677721	0.675978	0.621634	0.143808
anopheles_dirus	0.552196	0.587356	0.538393	0.275937	0.378377	0.326687	0.269895	0.294254	0.392387	0.217854	0.267696	0.158025	0.521903	0.352674	0.544591	0.242536	0.409273	0.58401	0.21415	0.593095	0.600913	0.480186	0.300657	0.534382	0.527059	0.485965	0.548317	0.0794191	0.0616594	0.0945123	0	0.0979678	0.106049	0.0312179	0.333908	0.606301	0.578729	0.588799	0.420588	0.0820025	0.262241	0.243634	0.25832	0.630013	0.59811	0.645678	0.64224	0.580799	0.154056
anopheles_farauti	0.464072	0.499252	0.455436	0.208868	0.301289	0.255969	0.201444	0.353909	0.301798	0.169698	0.308058	0.117192	0.427853	0.400142	0.457669	0.282898	0.324703	0.49787	0.254923	0.506435	0.511296	0.414662	0.233861	0.44728	0.44098	0.3943	0.451789	0.12764	0.112675	0.145645	0.0979678	0	0.153952	0.0757151	0.242528	0.514472	0.488442	0.492688	0.470049	0.154732	0.221317	0.202586	0.216589	0.533537	0.505231	0.553463	0.550081	0.490299	0.244832
anopheles_gambiae	0.575789	0.611893	0.576754	0.301941	0.427191	0.385974	0.33652	0.219393	0.365605	0.188085	0.259944	0.256477	0.522027	0.265843	0.572879	0.234784	0.441176	0.610996	0.206215	0.618848	0.622274	0.54968	0.370957	0.564274	0.557314	0.502518	0.528625	0.0278197	0.0454951	0.0458771	0.106049	0.153952	0	0.0863381	0.357238	0.616765	0.598403	0.577082	0.316711	0.14546	0.363497	0.341611	0.356479	0.615371	0.599513	0.650603	0.650324	0.604372	0.150441
anopheles_melas	0.533016	0.567727	0.521103	0.25634	0.364778	0.317333	0.262498	0.28889	0.371647	0.196876	0.241048	0.183419	0.499166	0.332296	0.525784	0.215889	0.391174	0.565667	0.187373	0.574755	0.580695	0.476873	0.296558	0.515056	0.508495	0.465191	0.52616	0.0617354	0.0466665	0.0807574	0.0312179	0.0757151	0.0863381	0	0.313642	0.583984	0.558256	0.566821	0.402134	0.0879123	0.286823	0.268337	0.282832	0.607874	0.575184	0.622896	0.619537	0.560295	0.173709
anoplophora_glabripennis	0.226175	0.262188	0.224232	0.180964	0.183267	0.153716	0.122994	0.574786	0.128665	0.261049	0.358964	0.187357	0.233593	0.590341	0.221738	0.254779	0.0894864	0.26026	0.39702	0.268637	0.273	0.194694	0.198125	0.212223	0.204248	0.153513	0.259769	0.34375	0.329345	0.372189	0.333908	0.242528	0.357238	0.313642	0	0.281764	0.248766	0.302346	0.665819	0.392136	0.237296	0.256224	0.250578	0.326359	0.280102	0.321346	0.318059	0.253262	0.486284
anser_brachyrhynchus	0.218439	0.129292	0.0899025	0.363998	0.403557	0.384052	0.393565	0.823798	0.30041	0.463081	0.636977	0.457106	0.0986997	0.814805	0.0725657	0.459059	0.233604	0.151968	0.667629	0.138385	0.120999	0.33656	0.457172	0.087095	0.0913143	0.212845	0.132908	0.612176	0.59261	0.640728	0.606301	0.514472	0.616765	0.583984	0.281764	0	0.0435785	0.150725	0.88547	0.660433	0.511075	0.530042	0.525403	0.0767547	0.049471	0.0460112	0.0424104	0.0350678	0.756583
anser_cygnoides	0.19198	0.102909	0.048276	0.326749	0.366817	0.34605	0.351481	0.811103	0.29662	0.457685	0.604623	0.432409	0.099144	0.809433	0.0349883	0.440164	0.19124	0.125138	0.641101	0.112306	0.0949289	0.29612	0.414663	0.0496905	0.0563226	0.180798	0.13483	0.590809	0.57483	0.620001	0.578729	0.488442	0.598403	0.558256	0.248766	0.0435785	0	0.164543	0.880713	0.63992	0.482774	0.500839	0.496141	0.113406	0.0517048	0.0888096	0.0845551	0.027264	0.73084
aotus_nancymaae	0.343009	0.264832	0.204366	0.449633	0.484261	0.454726	0.419933	0.770727	0.23813	0.405759	0.624995	0.436887	0.0885873	0.756502	0.164632	0.433476	0.290529	0.282475	0.64377	0.269907	0.256035	0.392693	0.496126	0.18064	0.181277	0.329426	0.139983	0.581005	0.556003	0.608135	0.588799	0.492688	0.577082	0.566821	0.302346	0.150725	0.164543	0	0.818841	0.625282	0.497181	0.515053	0.508876	0.173525	0.156483	0.139987	0.140099	0.142586	0.725563
aphanomyces_invadans	0.850691	0.889326	0.868514	0.597076	0.725251	0.692726	0.648187	0.267322	0.585916	0.424446	0.381821	0.566813	0.788528	0.0772689	0.859969	0.456654	0.733468	0.894829	0.374308	0.895696	0.897522	0.858175	0.681843	0.854478	0.849187	0.780256	0.764996	0.3434	0.360083	0.330861	0.420588	0.470049	0.316711	0.402134	0.665819	0.88547	0.880713	0.818841	0	0.411875	0.664731	0.642878	0.65682	0.84372	0.851678	0.906704	0.908845	0.886441	0.44495
aphidius_gifuensis_gca014905175v1	0.616158	0.651211	0.607951	0.339306	0.451303	0.40309	0.348936	0.231926	0.41413	0.236831	0.313737	0.219604	0.567042	0.377082	0.609316	0.288578	0.477601	0.650252	0.260009	0.658786	0.663428	0.560123	0.380702	0.599419	0.593643	0.54469	0.577939	0.123896	0.116197	0.115495	0.0820025	0.154732	0.14546	0.0879123	0.392136	0.660433	0.63992	0.625282	0.411875	0	0.260881	0.240113	0.252452	0.664286	0.646192	0.695958	0.694842	0.642144	0.155884
apis_dorsata_gca000469605v1rs	0.453967	0.490477	0.439404	0.239235	0.269661	0.215355	0.155329	0.483986	0.300994	0.328945	0.360278	0.107616	0.428725	0.607554	0.449198	0.311938	0.307415	0.485635	0.326318	0.494354	0.502292	0.356508	0.178625	0.435223	0.42944	0.390257	0.456631	0.338005	0.32188	0.345669	0.262241	0.221317	0.363497	0.286823	0.237296	0.511075	0.482774	0.497181	0.664731	0.260881	0	0.0283246	0.0198049	0.538382	0.505046	0.550606	0.548334	0.482843	0.256416
apis_florea_gca000184785v2rs	0.473872	0.509634	0.458728	0.231263	0.292122	0.239295	0.181226	0.460078	0.318875	0.311635	0.345722	0.0860159	0.448376	0.585226	0.467022	0.308945	0.326243	0.505036	0.309196	0.514001	0.522184	0.382374	0.2051	0.454727	0.448523	0.408302	0.475476	0.317225	0.303002	0.3231	0.243634	0.202586	0.341611	0.268337	0.256224	0.530042	0.500839	0.515053	0.642878	0.240113	0.0283246	0	0.0158336	0.555754	0.5244	0.569859	0.567788	0.501709	0.235908
apis_mellifera	0.468497	0.504331	0.453852	0.238594	0.284877	0.229851	0.171444	0.470097	0.312604	0.324636	0.359214	0.101407	0.442453	0.599509	0.462826	0.31115	0.321423	0.500029	0.322875	0.508945	0.516832	0.375217	0.197062	0.449543	0.443339	0.403483	0.468195	0.331467	0.318338	0.337568	0.25832	0.216589	0.356479	0.282832	0.250578	0.525403	0.496141	0.508876	0.65682	0.252452	0.0198049	0.0158336	0	0.549932	0.518762	0.564522	0.562184	0.495972	0.241425
aplysia_californica_gca000002075v2	0.289901	0.201211	0.160133	0.439398	0.479156	0.457341	0.447175	0.800401	0.26616	0.435877	0.665413	0.476879	0.120718	0.783904	0.134135	0.474026	0.293746	0.223892	0.684473	0.206004	0.184917	0.405197	0.520494	0.151747	0.155403	0.286786	0.0899754	0.62072	0.595564	0.648007	0.630013	0.533537	0.615371	0.607874	0.326359	0.0767547	0.113406	0.173525	0.84372	0.664286	0.538382	0.555754	0.549932	0	0.067206	0.0738865	0.0760862	0.0991743	0.764072
apteryx_haastii	0.229371	0.140279	0.0956347	0.375743	0.414219	0.393588	0.395929	0.798035	0.268153	0.433506	0.630677	0.446509	0.09634	0.785471	0.0748515	0.444951	0.238	0.163687	0.657596	0.145996	0.12686	0.342329	0.462209	0.0898589	0.0943915	0.223643	0.0876787	0.599895	0.575745	0.628102	0.59811	0.505231	0.599513	0.575184	0.280102	0.049471	0.0517048	0.156483	0.851678	0.646192	0.505046	0.5244	0.518762	0.067206	0	0.0582159	0.0602392	0.0569475	0.744252
apteryx_owenii	0.256502	0.167222	0.133003	0.407412	0.444881	0.428905	0.436599	0.851075	0.32343	0.487577	0.676024	0.495418	0.13015	0.838672	0.115271	0.49463	0.278047	0.190586	0.706296	0.173183	0.153755	0.380043	0.500467	0.130468	0.134671	0.250806	0.144428	0.649651	0.627339	0.677721	0.645678	0.553463	0.650603	0.622896	0.321346	0.0460112	0.0888096	0.139987	0.906704	0.695958	0.550606	0.569859	0.564522	0.0738865	0.0582159	0	0.00557352	0.0782829	0.793435
apteryx_rowi	0.25305	0.163592	0.130856	0.402453	0.440539	0.425346	0.4321	0.852429	0.325103	0.488263	0.673772	0.492818	0.129343	0.840047	0.1105	0.493343	0.273506	0.186946	0.703152	0.171454	0.152418	0.377082	0.498537	0.126098	0.130595	0.247321	0.146689	0.647547	0.626404	0.675978	0.64224	0.550081	0.650324	0.619537	0.318059	0.0424104	0.0845551	0.140099	0.908845	0.694842	0.548334	0.567788	0.562184	0.0760862	0.0602392	0.00557352	0	0.0742854	0.79196
aquila_chrysaetos_chrysaetos	0.215705	0.127819	0.0667865	0.344101	0.38252	0.35945	0.359317	0.81907	0.302242	0.463528	0.604607	0.434239	0.0990596	0.815592	0.0385478	0.447047	0.200617	0.149177	0.642481	0.137541	0.120458	0.307592	0.424754	0.0534663	0.0578249	0.203455	0.140132	0.594117	0.579843	0.621634	0.580799	0.490299	0.604372	0.560295	0.253262	0.0350678	0.027264	0.142586	0.886441	0.642144	0.482843	0.501709	0.495972	0.0991743	0.0569475	0.0782829	0.0742854	0	0.733447
arabidopsis_halleri	0.705107	0.740302	0.690212	0.428842	0.52494	0.469787	0.410086	0.281945	0.510776	0.333831	0.159309	0.299801	0.665765	0.381313	0.697439	0.30049	0.560221	0.73696	0.112438	0.745728	0.753458	0.605241	0.431139	0.686957	0.680395	0.638175	0.677183	0.146061	0.171302	0.143808	0.154056	0.244832	0.150441	0.173709	0.486284	0.756583	0.73084	0.725563	0.44495	0.155884	0.256416	0.235908	0.241425	0.764072	0.744252	0.793435	0.79196	0.733447	0
arabidopsis_lyrata	0.6864	0.721592	0.671367	0.409968	0.506577	0.451407	0.39149	0.294122	0.494547	0.317699	0.164535	0.280865	0.645987	0.396191	0.67808	0.281062	0.541282	0.718041	0.113974	0.726776	0.734672	0.584999	0.412415	0.667647	0.661588	0.618878	0.659463	0.127352	0.152852	0.138736	0.135266	0.225654	0.151796	0.154764	0.467361	0.736666	0.71189	0.706969	0.459489	0.150075	0.238434	0.217273	0.223519	0.745774	0.724598	0.773678	0.772272	0.71412	0.0207656
arabidopsis_thaliana	0.729718	0.765079	0.71569	0.453041	0.554324	0.500041	0.440808	0.257477	0.523753	0.347836	0.167137	0.326053	0.684844	0.368336	0.722101	0.319795	0.586684	0.761637	0.116887	0.770462	0.77739	0.636327	0.462431	0.712344	0.704583	0.660001	0.691938	0.165399	0.190169	0.150999	0.178693	0.267734	0.166044	0.19801	0.508496	0.776833	0.75385	0.742454	0.429109	0.163076	0.286827	0.263154	0.270967	0.780539	0.764326	0.813993	0.812045	0.757295	0.0339559
arabis_alpina	0.701883	0.737192	0.687914	0.42527	0.524338	0.468805	0.408783	0.297778	0.509099	0.332178	0.168244	0.298004	0.662398	0.405918	0.694271	0.297693	0.558509	0.733761	0.123564	0.742794	0.750342	0.60161	0.428968	0.684426	0.676861	0.634567	0.674348	0.143457	0.168518	0.142035	0.150577	0.241144	0.160537	0.170517	0.482569	0.752907	0.727324	0.722457	0.46923	0.14813	0.256154	0.234335	0.240639	0.760956	0.741145	0.789891	0.788639	0.73029	0.0260885
ascaris_suum	0.100796	0.114484	0.164458	0.331563	0.322605	0.348142	0.378933	0.780472	0.245923	0.416271	0.628416	0.444857	0.29357	0.763623	0.203002	0.442253	0.218345	0.120717	0.655737	0.116218	0.118645	0.297058	0.426854	0.18258	0.18203	0.140192	0.282932	0.595397	0.570395	0.62276	0.595775	0.503671	0.593137	0.573633	0.271875	0.231756	0.205516	0.359636	0.81911	0.640935	0.502884	0.521527	0.516125	0.289419	0.236622	0.261682	0.260996	0.229601	0.740608
asparagus_officinalis	0.169384	0.206171	0.155756	0.149165	0.181579	0.155938	0.151734	0.639635	0.147598	0.299726	0.405404	0.240776	0.249107	0.64477	0.17389	0.267532	0.0330111	0.199898	0.44865	0.209249	0.218131	0.139344	0.217893	0.158658	0.153537	0.106722	0.251055	0.409871	0.396558	0.436339	0.386917	0.30201	0.422737	0.368917	0.0706086	0.24234	0.201266	0.314374	0.719608	0.455086	0.287759	0.306282	0.301901	0.304814	0.246343	0.286291	0.282099	0.208784	0.539482
aspergillus_clavatus	0.838229	0.87652	0.855071	0.583478	0.711543	0.679636	0.63529	0.330797	0.574386	0.410949	0.372049	0.578593	0.776293	0.181899	0.846337	0.444059	0.719975	0.881423	0.373873	0.883151	0.885629	0.845595	0.66979	0.840883	0.835556	0.76631	0.754546	0.348278	0.365318	0.343597	0.426142	0.471626	0.323329	0.402876	0.654276	0.87306	0.868115	0.810886	0.122546	0.456544	0.685733	0.66405	0.678219	0.836696	0.841208	0.896317	0.898046	0.873985	0.457777
aspergillus_flavus	0.802684	0.841983	0.816607	0.543341	0.671362	0.636285	0.588678	0.28196	0.545793	0.37792	0.32267	0.52656	0.742191	0.151398	0.809342	0.3994	0.680971	0.84569	0.319995	0.848716	0.851324	0.800698	0.623011	0.80223	0.798218	0.730417	0.726149	0.297202	0.311189	0.293939	0.371793	0.417032	0.271487	0.348584	0.60722	0.839688	0.832174	0.782421	0.0917816	0.406278	0.631615	0.612347	0.627235	0.811603	0.811042	0.863764	0.865223	0.838401	0.403368
aspergillus_fumigatus	0.841959	0.880405	0.859797	0.588723	0.716532	0.685979	0.642689	0.359371	0.577211	0.415559	0.380936	0.598338	0.779303	0.155241	0.851361	0.451075	0.725255	0.885939	0.386603	0.886889	0.888724	0.851886	0.676696	0.845664	0.840263	0.771207	0.75658	0.369342	0.382983	0.369954	0.441634	0.485663	0.343377	0.41813	0.661305	0.876758	0.871902	0.811392	0.104879	0.482005	0.702639	0.683708	0.698848	0.838204	0.843003	0.898253	0.900249	0.877799	0.474367
aspergillus_nidulans	0.804744	0.843511	0.81777	0.541567	0.670109	0.633259	0.586499	0.264315	0.549067	0.380808	0.319018	0.507984	0.743491	0.234619	0.809312	0.396792	0.680332	0.847139	0.31061	0.850132	0.852711	0.797913	0.620337	0.803164	0.798041	0.731939	0.729805	0.281042	0.298362	0.274609	0.359174	0.406678	0.253769	0.339303	0.604219	0.841005	0.832483	0.785996	0.176295	0.388325	0.614835	0.593315	0.607588	0.814879	0.813536	0.866557	0.868062	0.839997	0.38791
aspergillus_niger	0.784566	0.820989	0.784364	0.510747	0.630286	0.585308	0.531101	0.156791	0.547131	0.37482	0.258849	0.413844	0.72767	0.244233	0.782116	0.36797	0.649114	0.819885	0.226745	0.827974	0.831132	0.744778	0.564219	0.772446	0.763846	0.709718	0.721139	0.221144	0.23525	0.195572	0.273927	0.333334	0.210768	0.27059	0.56144	0.82171	0.807244	0.777349	0.182304	0.282422	0.517404	0.494673	0.509397	0.810129	0.802648	0.85525	0.855604	0.813655	0.292468
aspergillus_oryzae	0.804467	0.841498	0.814185	0.538846	0.667731	0.630102	0.582378	0.275768	0.551946	0.381982	0.316351	0.520193	0.742475	0.147428	0.806043	0.394394	0.677817	0.843884	0.313579	0.848619	0.850756	0.794141	0.616418	0.799639	0.795538	0.7305	0.730914	0.289271	0.30502	0.288016	0.364836	0.41065	0.265298	0.342498	0.600328	0.84062	0.829563	0.787363	0.086256	0.399069	0.625	0.604889	0.619321	0.816899	0.814609	0.867593	0.868843	0.837017	0.397292
aspergillus_terreus	0.846831	0.885236	0.863156	0.590571	0.718418	0.685378	0.640899	0.329603	0.582076	0.41995	0.378695	0.584737	0.784947	0.22181	0.855183	0.450431	0.727803	0.890541	0.377703	0.891744	0.893919	0.851066	0.674976	0.848432	0.84464	0.775474	0.762754	0.35448	0.369583	0.350297	0.429406	0.475619	0.330203	0.407407	0.660312	0.882064	0.877011	0.81761	0.16372	0.45862	0.689644	0.670037	0.684593	0.843235	0.84908	0.904538	0.906142	0.88281	0.461592
astatotilapia_calliptera	0.046449	0.092166	0.112267	0.248768	0.215024	0.21531	0.26332	0.767137	0.255896	0.415805	0.531413	0.368609	0.231408	0.765839	0.144594	0.394497	0.110767	0.0770369	0.577106	0.0940251	0.107815	0.16488	0.294177	0.124172	0.122812	0.06177	0.228873	0.538014	0.524036	0.564685	0.515276	0.431071	0.549734	0.497559	0.197386	0.190595	0.154543	0.297239	0.839803	0.584387	0.414192	0.432633	0.427782	0.265709	0.201314	0.231212	0.226807	0.175843	0.666003
asterias_rubens_gca902459465v3	0.129436	0.0686051	0.104712	0.359963	0.348718	0.372961	0.405676	0.848692	0.323512	0.486658	0.6609	0.484759	0.205482	0.838028	0.108053	0.486815	0.245146	0.0868389	0.694394	0.065632	0.0526811	0.320183	0.451832	0.106117	0.113418	0.16354	0.185399	0.640966	0.621066	0.669458	0.633272	0.541504	0.645103	0.610858	0.302956	0.133343	0.108908	0.270001	0.906435	0.688107	0.537395	0.556657	0.55126	0.189316	0.137501	0.16047	0.158955	0.135126	0.783345
astyanax_mexicanus	0.176718	0.0882883	0.0898163	0.347858	0.379396	0.372839	0.393526	0.827302	0.298026	0.463267	0.646245	0.467838	0.136888	0.814823	0.0771923	0.468241	0.232757	0.112731	0.678408	0.0909151	0.072632	0.325408	0.450394	0.0914616	0.0980298	0.176976	0.127785	0.622927	0.601367	0.65121	0.616651	0.524437	0.624881	0.594814	0.288027	0.0545854	0.0458072	0.19864	0.880888	0.669913	0.521912	0.540331	0.535163	0.115954	0.0582865	0.083812	0.0818875	0.0598122	0.767188
athalia_rosae_gca000344095v2	0.535372	0.571028	0.5212	0.2595	0.356829	0.303635	0.24523	0.395909	0.366321	0.285091	0.333148	0.133419	0.501035	0.547027	0.528369	0.301038	0.390333	0.567138	0.289244	0.57607	0.583953	0.449225	0.271059	0.516991	0.510824	0.469036	0.525277	0.280907	0.268072	0.28431	0.208141	0.167226	0.306893	0.233368	0.317289	0.589142	0.561761	0.566403	0.598808	0.188582	0.103312	0.0828457	0.0876568	0.607423	0.57865	0.627674	0.62498	0.563002	0.182783
athene_cunicularia	0.211689	0.122417	0.0853967	0.357396	0.395995	0.37902	0.389839	0.832717	0.3123	0.474778	0.637998	0.461853	0.109347	0.826275	0.0696785	0.468224	0.230238	0.145702	0.671883	0.131159	0.113333	0.331008	0.452382	0.0839399	0.0897955	0.205674	0.141569	0.619422	0.602614	0.648791	0.608307	0.5172	0.627449	0.587975	0.280499	0.0123519	0.0405816	0.157153	0.896959	0.668739	0.512258	0.531041	0.525707	0.0855272	0.0574995	0.0511375	0.0482417	0.035352	0.760992
atta_cephalotes	0.321272	0.36181	0.319776	0.239289	0.123767	0.142964	0.143894	0.639947	0.235753	0.380009	0.401788	0.21344	0.346676	0.701001	0.334489	0.333323	0.177467	0.350861	0.40172	0.364339	0.373898	0.184718	0.126686	0.319682	0.315409	0.264638	0.381801	0.431347	0.413851	0.447643	0.355165	0.305112	0.457042	0.372319	0.129852	0.405739	0.366013	0.417218	0.773013	0.413157	0.187372	0.208293	0.201829	0.452765	0.407169	0.448596	0.443467	0.371715	0.421393
avena_sativa_ot3098	0.545804	0.588173	0.54335	0.286943	0.346378	0.29238	0.243178	0.376619	0.436736	0.261737	0.103771	0.207982	0.556444	0.409417	0.556134	0.194368	0.404008	0.576428	0.136983	0.590401	0.59902	0.406097	0.233996	0.542072	0.537836	0.490661	0.589206	0.17683	0.14956	0.21563	0.181665	0.222027	0.173913	0.155018	0.34736	0.628033	0.588446	0.626731	0.485254	0.227707	0.268129	0.25517	0.267374	0.666672	0.626008	0.667404	0.663615	0.593988	0.199481
bactrocera_dorsalis_gca000789215v2	0.487437	0.523175	0.485381	0.211303	0.336138	0.294967	0.246112	0.310052	0.294463	0.118155	0.251779	0.177421	0.435158	0.335291	0.482721	0.22662	0.350118	0.521277	0.198051	0.529112	0.533824	0.458692	0.280689	0.47358	0.465506	0.414918	0.452377	0.0890224	0.0676585	0.115552	0.100438	0.0652138	0.0930215	0.0805652	0.26545	0.529943	0.509914	0.494678	0.407168	0.133862	0.281963	0.262882	0.27761	0.535169	0.513314	0.563927	0.56351	0.514367	0.233441
bactrocera_latifrons_gca001853355v1	0.471315	0.507305	0.467256	0.194974	0.313969	0.273347	0.222362	0.331928	0.289028	0.128866	0.263785	0.159455	0.424399	0.354325	0.46606	0.238626	0.334083	0.505196	0.210057	0.51315	0.517387	0.436233	0.25683	0.456272	0.448299	0.39772	0.445138	0.100456	0.0856095	0.128733	0.105278	0.0482169	0.115399	0.0860323	0.245593	0.513901	0.493844	0.487376	0.429072	0.148532	0.264384	0.245139	0.259469	0.527692	0.50266	0.551447	0.549665	0.498357	0.243288
bactrocera_tryoni_gca016617805v2	0.480765	0.517142	0.480213	0.206307	0.330983	0.289702	0.240827	0.315439	0.290021	0.120022	0.253165	0.1762	0.429638	0.336672	0.477642	0.228005	0.345648	0.515787	0.199436	0.523868	0.526576	0.453108	0.275447	0.46844	0.460475	0.405921	0.446871	0.0924621	0.0726125	0.120397	0.10515	0.0653518	0.0974229	0.0859711	0.261083	0.521153	0.503701	0.490194	0.410681	0.140092	0.281613	0.261313	0.276191	0.530611	0.508923	0.55847	0.556594	0.509407	0.237368
balaenoptera_musculus	0.30545	0.228911	0.16855	0.41431	0.448553	0.419563	0.386352	0.783111	0.259505	0.422037	0.601886	0.418809	0.0573457	0.773419	0.128194	0.419063	0.254122	0.24665	0.629624	0.234055	0.220328	0.358293	0.462734	0.144473	0.145313	0.292395	0.097614	0.574449	0.552215	0.602404	0.569185	0.476296	0.576533	0.546226	0.267459	0.115376	0.128584	0.0429999	0.844137	0.620559	0.475813	0.495111	0.489935	0.143057	0.120971	0.106563	0.105743	0.106746	0.718129
beauveria_bassiana	0.84804	0.887203	0.866634	0.595191	0.723203	0.693701	0.654595	0.395868	0.582991	0.42246	0.394819	0.618081	0.786084	0.13847	0.857933	0.463996	0.731871	0.892413	0.401921	0.893299	0.895242	0.859429	0.686057	0.852573	0.847172	0.778046	0.763803	0.391289	0.402591	0.400525	0.461434	0.503679	0.369585	0.435453	0.674722	0.882921	0.878909	0.818808	0.147907	0.513513	0.721387	0.702492	0.716887	0.844297	0.850092	0.905482	0.907135	0.884366	0.49234
belgica_antarctica	0.599377	0.633893	0.588983	0.322536	0.431347	0.382521	0.326046	0.236109	0.41293	0.2357	0.286766	0.20094	0.554928	0.306255	0.59222	0.261607	0.458916	0.632424	0.233108	0.641231	0.646411	0.535851	0.356396	0.582027	0.576076	0.528247	0.572768	0.0418699	0.0656142	0.0425899	0.0607148	0.136497	0.0649783	0.0685961	0.376474	0.645723	0.623591	0.61633	0.370218	0.0830225	0.304113	0.281859	0.296387	0.656775	0.63356	0.682868	0.681225	0.625173	0.128913
bemisia_tabaci_asiaii5	0.144181	0.0699749	0.0946908	0.350897	0.362159	0.372165	0.398324	0.814587	0.29092	0.455047	0.646079	0.461245	0.156834	0.806625	0.0813374	0.460164	0.237818	0.0975176	0.672054	0.0688683	0.0544392	0.323687	0.4518	0.0954272	0.0998864	0.16678	0.143612	0.614722	0.591344	0.642195	0.613357	0.519925	0.61481	0.590432	0.291303	0.0923681	0.0665362	0.221409	0.874719	0.660979	0.52002	0.540014	0.533997	0.159118	0.100618	0.127643	0.12559	0.0900082	0.760498
beta_vulgaris	0.333607	0.371178	0.331351	0.0715419	0.169578	0.136775	0.152053	0.47751	0.283871	0.136254	0.241607	0.215558	0.390908	0.482865	0.350409	0.10553	0.188292	0.364245	0.28343	0.374473	0.383202	0.302122	0.137294	0.334254	0.329592	0.273414	0.418344	0.245466	0.231771	0.271741	0.221737	0.229604	0.259752	0.203637	0.201484	0.41904	0.376833	0.459473	0.558206	0.290409	0.258643	0.25565	0.257855	0.480242	0.423216	0.463165	0.459181	0.385886	0.374197
betta_splendens	0.322049	0.368348	0.342129	0.245502	0.123617	0.146724	0.172881	0.705252	0.274321	0.406123	0.435833	0.276272	0.384496	0.74076	0.360984	0.363927	0.197151	0.354077	0.461405	0.371912	0.383545	0.140582	0.14084	0.345639	0.340932	0.274474	0.41921	0.479495	0.463937	0.497744	0.411797	0.355158	0.50202	0.41928	0.162225	0.429414	0.387012	0.454866	0.817454	0.484585	0.264857	0.285879	0.279643	0.486992	0.434261	0.473927	0.469781	0.396356	0.495535
bigelowiella_natans	0.585703	0.630253	0.593602	0.336332	0.377559	0.329133	0.289952	0.462238	0.482501	0.30655	0.249834	0.241193	0.606039	0.528718	0.608139	0.244048	0.450623	0.616271	0.225863	0.633593	0.644782	0.401862	0.253921	0.593669	0.589211	0.535816	0.637073	0.257097	0.240327	0.274145	0.180158	0.187093	0.283674	0.198369	0.399586	0.67984	0.640081	0.6767	0.599881	0.233118	0.183433	0.16548	0.171904	0.716852	0.678748	0.720183	0.716381	0.645969	0.222475
biomphalaria_glabrata	0.0807585	0.0850828	0.102404	0.275873	0.294719	0.296179	0.32271	0.759987	0.230459	0.396095	0.57685	0.399792	0.239842	0.748127	0.141666	0.400735	0.161909	0.0908915	0.61012	0.0870625	0.0887273	0.246951	0.3752	0.126272	0.12593	0.0941456	0.214756	0.555586	0.534046	0.58345	0.547872	0.455726	0.558386	0.526368	0.218709	0.161842	0.142478	0.303266	0.814261	0.602315	0.452144	0.470757	0.465499	0.219598	0.164727	0.189298	0.188649	0.166111	0.699063
bison_bison_bison	0.307667	0.224077	0.162382	0.42294	0.458399	0.4308	0.407361	0.784305	0.251863	0.419306	0.626445	0.439332	0.0721451	0.769859	0.123848	0.43676	0.264196	0.243996	0.648911	0.232133	0.216011	0.373567	0.482218	0.142537	0.142633	0.294125	0.0769843	0.588899	0.564122	0.616327	0.592268	0.498355	0.587426	0.569397	0.285098	0.10526	0.123266	0.0634564	0.833548	0.634619	0.499989	0.518971	0.512894	0.128118	0.107608	0.0918946	0.091703	0.0981001	0.734122
blumeria_graminis	0.849321	0.888192	0.867352	0.595675	0.723818	0.692348	0.65587	0.426626	0.584443	0.423292	0.396382	0.635034	0.7873	0.166175	0.858699	0.465341	0.732361	0.8936	0.410248	0.894569	0.896387	0.858265	0.68449	0.853133	0.848054	0.779154	0.763598	0.418446	0.423331	0.430676	0.482605	0.520875	0.396889	0.453914	0.675816	0.88422	0.879529	0.819043	0.170034	0.538375	0.734178	0.716415	0.729484	0.844792	0.850108	0.905224	0.907495	0.885274	0.505372
bombus_impatiens	0.466852	0.502914	0.451898	0.225811	0.286632	0.233575	0.175051	0.451325	0.311795	0.304073	0.34099	0.0788788	0.43978	0.578605	0.460408	0.299882	0.321526	0.498223	0.30287	0.507268	0.515218	0.378363	0.200366	0.448484	0.44198	0.401309	0.465712	0.309773	0.294686	0.31714	0.23477	0.193213	0.334797	0.25926	0.249773	0.523078	0.493885	0.506866	0.635181	0.228871	0.0347696	0.0132316	0.0248751	0.548228	0.51471	0.561611	0.558602	0.495111	0.239557
bombus_terrestris	0.467773	0.50374	0.452915	0.226805	0.289986	0.235643	0.177417	0.451153	0.313369	0.307174	0.343343	0.0780778	0.440335	0.577474	0.461609	0.299361	0.323545	0.499091	0.306254	0.508145	0.51613	0.379596	0.202118	0.449101	0.442997	0.402377	0.468382	0.308593	0.295257	0.315796	0.234897	0.19438	0.333534	0.260488	0.250917	0.524121	0.495116	0.508871	0.635087	0.228988	0.0346994	0.0133859	0.0259526	0.549132	0.516529	0.563431	0.560082	0.495855	0.238698
bombyx_mandarina_gca003987935v1rs	0.0845703	0.119577	0.129934	0.195206	0.201076	0.198751	0.234622	0.709274	0.196529	0.355732	0.495902	0.324301	0.24534	0.705193	0.163168	0.337269	0.0743045	0.120193	0.533699	0.125523	0.131981	0.149549	0.278423	0.142937	0.141351	0.0317874	0.248356	0.485472	0.471303	0.513623	0.470197	0.381788	0.494553	0.450335	0.144738	0.208623	0.173119	0.31185	0.779665	0.53435	0.373116	0.392666	0.387062	0.284339	0.218534	0.24739	0.243778	0.193785	0.622939
bombyx_mori	0.0992907	0.135523	0.116101	0.182954	0.212076	0.198526	0.224955	0.69202	0.181829	0.340815	0.484756	0.312276	0.232172	0.688417	0.149901	0.321027	0.0643719	0.136577	0.521233	0.141671	0.14625	0.151327	0.277031	0.128551	0.126736	0.0357064	0.233304	0.469554	0.453863	0.498128	0.458222	0.36725	0.478167	0.438131	0.127707	0.194844	0.158946	0.298781	0.763619	0.518905	0.362017	0.380735	0.375412	0.270346	0.205457	0.234591	0.23073	0.178889	0.611161
bos_grunniens	0.307421	0.233849	0.175591	0.411765	0.445125	0.415902	0.37712	0.725669	0.197892	0.361648	0.576231	0.38807	0.0350938	0.713137	0.135162	0.384819	0.254915	0.251215	0.595254	0.23857	0.22487	0.351669	0.453222	0.149496	0.150198	0.294123	0.0886022	0.532109	0.507423	0.559557	0.540378	0.444157	0.527642	0.517828	0.263144	0.123107	0.133202	0.101387	0.781584	0.576047	0.448452	0.466662	0.460651	0.153128	0.129862	0.126582	0.12813	0.114261	0.67642
bos_indicus_hybrid	0.273454	0.197289	0.140809	0.377856	0.410192	0.380913	0.343856	0.706731	0.178743	0.343152	0.544865	0.356687	0.0376448	0.694182	0.105277	0.354383	0.220836	0.214939	0.565599	0.202077	0.188405	0.317244	0.420138	0.11326	0.114146	0.259792	0.0604328	0.505534	0.481941	0.532571	0.509674	0.414722	0.50512	0.487335	0.228483	0.125407	0.123872	0.124907	0.761751	0.551248	0.418195	0.435898	0.430203	0.124659	0.0988253	0.146624	0.147412	0.12904	0.650617
bos_mutus	0.304524	0.222395	0.161805	0.419287	0.454335	0.426465	0.4016	0.784455	0.252944	0.420094	0.620561	0.435341	0.0669984	0.770881	0.122498	0.432043	0.260319	0.241588	0.645355	0.230313	0.213898	0.369286	0.476749	0.141023	0.140895	0.292007	0.0762756	0.585862	0.561696	0.613278	0.586933	0.494409	0.585107	0.563885	0.279306	0.104422	0.122128	0.0642686	0.834661	0.631461	0.493775	0.513223	0.507532	0.126269	0.107608	0.0910468	0.0910305	0.0978725	0.731253
bos_taurus	0.288265	0.206513	0.145649	0.398724	0.433962	0.404865	0.375266	0.750337	0.219064	0.385299	0.588038	0.401814	0.0336947	0.737086	0.106363	0.399422	0.23948	0.225329	0.612357	0.21404	0.197901	0.345535	0.451235	0.124655	0.124398	0.274419	0.056723	0.552324	0.528584	0.579945	0.554441	0.460643	0.551765	0.531634	0.255913	0.0928673	0.106133	0.0986371	0.800703	0.598307	0.461813	0.481337	0.475444	0.120947	0.0971308	0.107545	0.109223	0.0983575	0.697423
botrytis_cinerea	0.842393	0.880627	0.858727	0.586954	0.714866	0.682907	0.640633	0.354673	0.577892	0.415294	0.377953	0.593699	0.780618	0.160215	0.850177	0.449916	0.723655	0.885691	0.380919	0.887258	0.889925	0.84856	0.674144	0.844513	0.839577	0.770576	0.759011	0.365441	0.378258	0.364396	0.437797	0.481039	0.338946	0.412279	0.659854	0.877174	0.872433	0.814413	0.102514	0.476754	0.698346	0.679023	0.694684	0.839916	0.845324	0.900331	0.902309	0.878284	0.469851
brachypodium_distachyon	0.534952	0.575777	0.53106	0.274511	0.337769	0.282324	0.23054	0.370612	0.425599	0.251112	0.134006	0.180207	0.543767	0.413167	0.54375	0.181722	0.391452	0.56405	0.130778	0.577807	0.58683	0.409894	0.233703	0.530061	0.525688	0.478241	0.576767	0.14656	0.131012	0.170824	0.137048	0.178219	0.170631	0.110361	0.335133	0.61594	0.576456	0.614412	0.486801	0.182064	0.239467	0.225101	0.238037	0.654131	0.613814	0.655214	0.651509	0.581558	0.198224
branchiostoma_lanceolatum	0.248021	0.306968	0.307508	0.0868356	0.0537159	0.0298929	0.0729215	0.59927	0.280075	0.260342	0.34415	0.191117	0.385629	0.608275	0.332224	0.229719	0.172911	0.284032	0.395194	0.307542	0.321531	0.18517	0.0880099	0.315341	0.311274	0.209592	0.408292	0.366612	0.353118	0.392719	0.334778	0.25671	0.381452	0.32044	0.153863	0.393143	0.354872	0.45543	0.683049	0.40699	0.226144	0.24823	0.240811	0.465348	0.401154	0.437858	0.433988	0.36826	0.480937
brassica_juncea	0.65395	0.688772	0.640203	0.377069	0.478276	0.423966	0.364747	0.282146	0.466905	0.289529	0.10687	0.249912	0.613956	0.369572	0.646651	0.248812	0.510887	0.685476	0.0738074	0.69475	0.701788	0.56388	0.387111	0.635964	0.628613	0.585789	0.630178	0.17147	0.144213	0.210271	0.176319	0.216681	0.168554	0.149658	0.434106	0.70395	0.678617	0.675816	0.43546	0.222347	0.256739	0.242714	0.253205	0.715942	0.692255	0.741139	0.739286	0.681671	0.0666808
brassica_napus	0.668571	0.703842	0.654613	0.392009	0.491524	0.436752	0.376825	0.335877	0.47876	0.301631	0.206924	0.264279	0.628566	0.447399	0.660832	0.26393	0.525313	0.700346	0.167273	0.709245	0.716887	0.572233	0.398326	0.651025	0.643774	0.601299	0.643374	0.178464	0.161257	0.185648	0.117452	0.208027	0.203665	0.137034	0.449531	0.719183	0.694231	0.690058	0.508654	0.111615	0.223261	0.200925	0.208265	0.729478	0.707355	0.756395	0.754759	0.696718	0.0692548
bubo_bubo	0.209524	0.120172	0.080221	0.354475	0.39276	0.373894	0.385311	0.826956	0.302564	0.465847	0.634314	0.457757	0.101899	0.817223	0.0666281	0.460365	0.224615	0.143554	0.666959	0.127166	0.109474	0.325898	0.447324	0.0811871	0.0859769	0.203478	0.132293	0.61388	0.594798	0.642379	0.605182	0.51313	0.618968	0.583633	0.276497	0.0128752	0.0351578	0.157397	0.887469	0.661772	0.50924	0.528236	0.522785	0.0884172	0.0475533	0.0557867	0.0524258	0.0315232	0.756324
caenorhabditis_brenneri	0.627588	0.663558	0.612558	0.352817	0.446166	0.391966	0.333479	0.285212	0.460177	0.283123	0.336632	0.229138	0.596807	0.420338	0.621486	0.309198	0.481214	0.658823	0.286744	0.668005	0.675586	0.536355	0.358441	0.608362	0.602843	0.562451	0.619237	0.166053	0.16819	0.155517	0.117769	0.170957	0.187638	0.147166	0.410401	0.683707	0.655254	0.662106	0.452458	0.0634881	0.213268	0.191108	0.205317	0.702871	0.674625	0.72328	0.71971	0.655646	0.177489
caenorhabditis_briggsae	0.563183	0.600205	0.550001	0.295047	0.371398	0.314286	0.256993	0.368296	0.431981	0.268215	0.359785	0.189365	0.555048	0.464549	0.563289	0.331295	0.414744	0.591884	0.310935	0.603399	0.61221	0.444464	0.27036	0.548901	0.543904	0.502332	0.585875	0.210985	0.210997	0.201061	0.156976	0.135829	0.232403	0.186952	0.352355	0.632533	0.596689	0.625699	0.517456	0.140216	0.15285	0.130387	0.144772	0.665669	0.628882	0.672381	0.669761	0.598066	0.200706
caenorhabditis_elegans	0.572746	0.610502	0.560864	0.305475	0.378731	0.321579	0.265846	0.418376	0.43772	0.294488	0.360424	0.196013	0.561812	0.528146	0.573497	0.328935	0.424426	0.601591	0.313487	0.613442	0.622155	0.447685	0.274572	0.559488	0.551931	0.512513	0.591911	0.266285	0.254509	0.265902	0.194581	0.155854	0.291109	0.221692	0.362168	0.640203	0.607508	0.631265	0.587255	0.190074	0.138357	0.120724	0.126635	0.672298	0.636207	0.680492	0.678435	0.607647	0.202326
caenorhabditis_japonica	0.520486	0.557436	0.510333	0.254366	0.32725	0.270264	0.213654	0.345072	0.413398	0.239796	0.110383	0.190699	0.527402	0.370062	0.524003	0.166844	0.372215	0.549305	0.118284	0.560645	0.569536	0.422548	0.242893	0.509582	0.505082	0.459477	0.562402	0.153819	0.126548	0.192619	0.158654	0.199018	0.150902	0.132006	0.315551	0.595658	0.556446	0.598757	0.445847	0.204696	0.284764	0.267451	0.280206	0.637014	0.594615	0.635607	0.632412	0.561715	0.201408
caenorhabditis_remanei	0.634436	0.669935	0.620777	0.358287	0.460004	0.408898	0.351534	0.230818	0.464493	0.28697	0.29896	0.232349	0.600324	0.356742	0.627173	0.2738	0.491795	0.666115	0.24658	0.675674	0.682647	0.558391	0.380052	0.616329	0.609684	0.568005	0.622082	0.0968841	0.11697	0.0838071	0.0842791	0.174755	0.116867	0.10453	0.41616	0.687399	0.66029	0.665372	0.383164	0.0551829	0.28291	0.260905	0.275312	0.705576	0.67773	0.726417	0.72285	0.662455	0.141107
cairina_moschata_domestica	0.186727	0.100158	0.0445369	0.314264	0.354172	0.331998	0.335162	0.804874	0.29136	0.451641	0.587271	0.417179	0.100788	0.802052	0.0192863	0.432319	0.17684	0.120867	0.625444	0.108579	0.0924943	0.283518	0.400552	0.0321465	0.0395323	0.173615	0.136434	0.578351	0.563248	0.605872	0.562837	0.474498	0.588331	0.543066	0.236898	0.059149	0.0192091	0.165256	0.875388	0.626128	0.466311	0.484808	0.479472	0.126687	0.0631401	0.102652	0.0984228	0.0325035	0.716003
cajanus_cajan	0.550481	0.587277	0.535885	0.277798	0.374608	0.329598	0.296204	0.316838	0.417819	0.243806	0.0596822	0.350585	0.537575	0.290627	0.546385	0.175701	0.403805	0.581744	0.110259	0.591239	0.598449	0.493144	0.316071	0.532094	0.526019	0.486626	0.570265	0.318284	0.291903	0.356862	0.323085	0.364309	0.314496	0.296321	0.34002	0.61286	0.579973	0.608129	0.366186	0.368554	0.408846	0.396483	0.407046	0.648388	0.609335	0.653212	0.650855	0.579719	0.218652
calidris_pugnax	0.250987	0.162202	0.121005	0.395828	0.435544	0.41739	0.420955	0.838555	0.311645	0.476331	0.663181	0.481751	0.116491	0.827385	0.100216	0.481685	0.2623	0.185498	0.692419	0.170231	0.151536	0.368791	0.487414	0.114931	0.119085	0.245324	0.135288	0.636809	0.613251	0.66478	0.631931	0.540506	0.637523	0.609998	0.308274	0.0345803	0.0736015	0.129731	0.895453	0.68287	0.537583	0.556571	0.551374	0.0674892	0.0520698	0.0168466	0.0146421	0.0641701	0.781191
callithrix_jacchus	0.363192	0.28829	0.230794	0.469717	0.501965	0.472666	0.430921	0.757211	0.224195	0.392418	0.623077	0.436638	0.0903416	0.742362	0.18924	0.436877	0.310531	0.30597	0.638532	0.293274	0.279363	0.407179	0.507041	0.2043	0.205134	0.349996	0.139585	0.573658	0.547607	0.601556	0.586061	0.491024	0.566989	0.56417	0.32048	0.177625	0.187994	0.0869384	0.805643	0.6154	0.494245	0.5133	0.505995	0.204683	0.183327	0.167782	0.167155	0.1693	0.715568
callorhinchus_milii	0.140756	0.0555016	0.0461067	0.300887	0.325933	0.318308	0.344631	0.811805	0.296367	0.456634	0.602733	0.429786	0.147563	0.807216	0.0495083	0.439963	0.183747	0.0745473	0.639098	0.0637311	0.0468815	0.270026	0.395906	0.0475722	0.0546631	0.132578	0.138705	0.588701	0.572722	0.617041	0.575794	0.485595	0.596769	0.555833	0.247031	0.0835833	0.0522953	0.210306	0.881028	0.637643	0.479913	0.498143	0.493235	0.158535	0.0941544	0.12131	0.11901	0.0764104	0.728369
camarhynchus_parvulus	0.169321	0.0822358	0.0411445	0.305541	0.34629	0.32368	0.342558	0.816427	0.30295	0.462994	0.598362	0.42996	0.119005	0.815071	0.0326256	0.444296	0.18152	0.102397	0.638628	0.0897484	0.0737982	0.276661	0.397972	0.0443175	0.0504674	0.157423	0.142211	0.591515	0.576832	0.619003	0.57533	0.48742	0.601432	0.556128	0.250726	0.0621033	0.025163	0.183821	0.886715	0.639878	0.478208	0.497781	0.492354	0.134478	0.0710585	0.107266	0.103176	0.0486868	0.72868
camelina_sativa	0.686686	0.722653	0.672106	0.410894	0.503767	0.447806	0.38807	0.319725	0.500917	0.324035	0.184472	0.282856	0.649758	0.42248	0.679744	0.284245	0.540205	0.718173	0.140659	0.727182	0.735343	0.577482	0.405488	0.667915	0.661854	0.620656	0.665524	0.152402	0.156673	0.159402	0.136269	0.227261	0.17838	0.156204	0.468709	0.739139	0.712882	0.711536	0.485202	0.129266	0.235583	0.216121	0.221109	0.751136	0.72799	0.776888	0.774589	0.714208	0.0427438
camelus_dromedarius	0.294321	0.208557	0.147312	0.410392	0.445663	0.417423	0.392677	0.79607	0.269754	0.433319	0.617157	0.433743	0.0706881	0.78465	0.109246	0.434009	0.251225	0.229435	0.644539	0.217791	0.200538	0.360139	0.467416	0.128531	0.129625	0.281462	0.102185	0.589356	0.567941	0.617039	0.584763	0.491871	0.592352	0.561799	0.271129	0.0884072	0.10749	0.064059	0.853221	0.635505	0.491962	0.510796	0.505546	0.11388	0.0935437	0.078221	0.0780993	0.0820945	0.732871
camponotus_floridanus_gca003227725v1rs	0.435819	0.47486	0.426816	0.206293	0.240449	0.184341	0.12982	0.542272	0.317772	0.319853	0.341796	0.130652	0.433624	0.628749	0.439725	0.279807	0.288987	0.465445	0.326827	0.47726	0.486784	0.305717	0.134011	0.42536	0.420536	0.377235	0.467597	0.354877	0.337739	0.36786	0.277066	0.230122	0.381774	0.298019	0.229159	0.508693	0.472643	0.504671	0.696994	0.313172	0.0763428	0.095	0.0898961	0.544067	0.505494	0.549152	0.546905	0.47473	0.301457
candida_albicans	0.881996	0.92474	0.90985	0.660028	0.781939	0.757397	0.783343	0.813577	0.823639	0.692463	0.55395	0.846848	0.831416	0.572203	0.898747	0.584888	0.801455	0.931336	0.606564	0.927794	0.929161	0.918571	0.773249	0.895197	0.89132	0.821862	0.785607	0.815696	0.788435	0.854496	0.820531	0.860899	0.812779	0.793883	0.833678	0.917379	0.916263	0.895855	0.629697	0.866573	0.894551	0.88694	0.893528	0.858941	0.87261	0.929222	0.931825	0.921865	0.712289
candida_parapsilosis	0.88448	0.927628	0.912751	0.663456	0.785088	0.760791	0.784796	0.811102	0.821644	0.69008	0.554115	0.844653	0.834108	0.569617	0.901592	0.58844	0.805015	0.933901	0.604599	0.93053	0.931885	0.921813	0.776668	0.89806	0.894522	0.824961	0.787295	0.81311	0.786245	0.85191	0.817945	0.858551	0.810193	0.791297	0.834215	0.919223	0.918801	0.893269	0.627111	0.863987	0.897844	0.886625	0.896758	0.86035	0.874075	0.930788	0.93339	0.924478	0.71317
candida_tropicalis	0.909739	0.955291	0.93862	0.710086	0.821691	0.797592	0.836824	0.867058	0.877088	0.745747	0.606317	0.90033	0.86094	0.625685	0.926911	0.631476	0.843193	0.961566	0.660046	0.956949	0.959452	0.952264	0.821	0.9241	0.922434	0.855216	0.809354	0.869177	0.841907	0.907978	0.874013	0.914375	0.86626	0.847365	0.886255	0.941576	0.943749	0.949337	0.683178	0.920054	0.943414	0.940421	0.942626	0.877223	0.892868	0.950683	0.952944	0.948936	0.76417
canis_lupus_familiaris	0.294807	0.218957	0.160714	0.403145	0.437068	0.407952	0.37042	0.748956	0.224479	0.387996	0.577636	0.391748	0.024268	0.739219	0.119891	0.388687	0.243288	0.236847	0.601208	0.224006	0.210311	0.345071	0.446643	0.134568	0.135455	0.281565	0.0718204	0.543162	0.521152	0.571127	0.544216	0.450218	0.54466	0.521343	0.255346	0.108795	0.11868	0.072237	0.808541	0.589663	0.451338	0.471087	0.464944	0.136022	0.113827	0.106797	0.106056	0.0994959	0.687984
cannabis_sativa_female	0.501328	0.541411	0.496142	0.240645	0.304264	0.248089	0.196481	0.420199	0.392956	0.218879	0.165826	0.15103	0.509569	0.463268	0.509355	0.147871	0.357448	0.530419	0.176513	0.543687	0.552613	0.369413	0.196822	0.494747	0.490404	0.443905	0.543409	0.195823	0.181207	0.213784	0.126624	0.165075	0.220244	0.135212	0.299728	0.580304	0.541567	0.58046	0.536219	0.202292	0.200261	0.191121	0.198684	0.619602	0.578143	0.619605	0.616129	0.546278	0.236662
capitella_teleta	0.505915	0.542642	0.495111	0.239311	0.314621	0.257731	0.200427	0.389808	0.392894	0.219163	0.176808	0.147079	0.508754	0.448857	0.508098	0.147159	0.357895	0.53619	0.148057	0.545945	0.554905	0.394698	0.216933	0.494	0.489656	0.444362	0.542562	0.176323	0.159656	0.19264	0.0992938	0.139454	0.202961	0.118151	0.299273	0.580155	0.540804	0.579691	0.518585	0.172157	0.186708	0.170621	0.183527	0.618867	0.577816	0.619073	0.615564	0.545868	0.214819
capra_hircus	0.283039	0.200925	0.139473	0.395694	0.429922	0.401518	0.375479	0.748062	0.216353	0.383242	0.590821	0.402516	0.0363155	0.734343	0.0997486	0.399626	0.235786	0.219665	0.612137	0.208049	0.192224	0.343238	0.451078	0.118695	0.118471	0.270008	0.0825058	0.552007	0.52693	0.579273	0.55542	0.460654	0.550074	0.533149	0.253895	0.096105	0.100747	0.0688174	0.798036	0.597403	0.463832	0.481683	0.475669	0.115344	0.0915607	0.110167	0.111848	0.100622	0.697213
capsicum_annuum	0.348739	0.385816	0.343757	0.085812	0.165699	0.117618	0.0874833	0.485992	0.284545	0.16602	0.227521	0.150989	0.39133	0.505126	0.360673	0.124805	0.201035	0.379318	0.2765	0.388639	0.397243	0.27958	0.101548	0.344969	0.341048	0.288356	0.420488	0.251155	0.23836	0.277999	0.21577	0.165034	0.271393	0.200931	0.162195	0.43088	0.389528	0.459664	0.580728	0.287162	0.196489	0.19108	0.195418	0.485956	0.434252	0.475112	0.470333	0.397579	0.363023
carassius_auratus	0.122945	0.176337	0.175643	0.218464	0.15217	0.148027	0.207881	0.73438	0.23305	0.391539	0.480144	0.326929	0.265351	0.74004	0.201836	0.36334	0.0811847	0.156972	0.531657	0.177098	0.191664	0.0806431	0.213179	0.183642	0.179265	0.0790476	0.279477	0.501387	0.488183	0.52761	0.471724	0.391614	0.516325	0.456204	0.160924	0.260883	0.223106	0.333613	0.814369	0.54288	0.361263	0.384308	0.376042	0.333299	0.269168	0.304906	0.301662	0.236057	0.616134
carlito_syrichta	0.37011	0.284618	0.223693	0.482893	0.517557	0.488377	0.458732	0.81422	0.282298	0.449252	0.666804	0.478767	0.113329	0.800161	0.185248	0.475699	0.322469	0.305178	0.686602	0.294139	0.277069	0.428152	0.53484	0.204918	0.205605	0.357389	0.160843	0.622339	0.597571	0.649723	0.63154	0.53556	0.620218	0.608876	0.339163	0.165915	0.184197	0.0453442	0.863816	0.667508	0.53988	0.557794	0.55203	0.180153	0.16899	0.150924	0.150948	0.158712	0.767121
castor_canadensis	0.278252	0.189825	0.128636	0.397471	0.43311	0.40599	0.385137	0.784289	0.253588	0.419241	0.613957	0.429671	0.061505	0.770687	0.0923238	0.427003	0.239189	0.211656	0.64036	0.199223	0.182261	0.349284	0.45897	0.112302	0.113641	0.26509	0.0797856	0.580858	0.558703	0.608745	0.58142	0.488703	0.582568	0.558685	0.264821	0.0697634	0.0896397	0.0894847	0.836486	0.627221	0.488307	0.507494	0.501949	0.0853523	0.0714032	0.0715382	0.0728997	0.0643401	0.724795
catagonus_wagneri	0.320025	0.240531	0.180225	0.430019	0.465016	0.435457	0.400987	0.773686	0.246066	0.409993	0.613401	0.425397	0.0593968	0.76169	0.139293	0.424086	0.270246	0.258785	0.635086	0.246759	0.23196	0.374721	0.477821	0.157584	0.157404	0.306279	0.0835977	0.573668	0.548624	0.601257	0.579939	0.484129	0.5724	0.557199	0.283819	0.124107	0.140129	0.0683926	0.8297	0.61954	0.486832	0.506298	0.500245	0.148287	0.12798	0.111726	0.111605	0.11759	0.718714
catharus_ustulatus	0.160551	0.0760652	0.0310185	0.292189	0.331714	0.310731	0.323247	0.805415	0.290145	0.450753	0.581434	0.413666	0.125798	0.802346	0.0292726	0.433204	0.162293	0.0948489	0.621796	0.0826328	0.0674141	0.262253	0.382724	0.0284294	0.0362619	0.147764	0.130164	0.579242	0.564943	0.60618	0.560358	0.474437	0.590812	0.542369	0.239304	0.0762078	0.036676	0.189681	0.87452	0.62687	0.460759	0.47989	0.474796	0.14829	0.0842163	0.118991	0.116776	0.0581743	0.712204
cavia_aperea	0.304906	0.220642	0.158224	0.425355	0.461818	0.434619	0.41047	0.814704	0.28855	0.452271	0.638697	0.456479	0.0918164	0.80363	0.120587	0.456671	0.26765	0.240655	0.667079	0.228683	0.212544	0.376437	0.485482	0.13927	0.140398	0.292255	0.13478	0.611763	0.589284	0.639778	0.6062	0.514168	0.612812	0.583786	0.291182	0.100614	0.119354	0.056589	0.872116	0.658345	0.512912	0.532364	0.526658	0.120079	0.103201	0.0854371	0.08546	0.0939118	0.755808
cavia_porcellus	0.310011	0.227569	0.166764	0.425401	0.46006	0.431379	0.404063	0.787839	0.257046	0.423088	0.623368	0.438447	0.070021	0.774214	0.128139	0.434878	0.265271	0.247327	0.648218	0.236007	0.219611	0.372774	0.478513	0.146777	0.146694	0.297289	0.103363	0.590103	0.566019	0.617465	0.59025	0.497097	0.589619	0.567326	0.282605	0.111753	0.127096	0.0422992	0.838848	0.636057	0.496983	0.516647	0.510843	0.133932	0.116222	0.098606	0.0986908	0.104983	0.734535
cebus_imitator	0.350308	0.270668	0.210208	0.461719	0.49627	0.466902	0.432122	0.781394	0.248966	0.416602	0.635444	0.447471	0.0887641	0.767579	0.170237	0.44505	0.301349	0.289131	0.655348	0.276554	0.262225	0.406543	0.508607	0.187253	0.187556	0.337652	0.14016	0.592166	0.567284	0.61938	0.599752	0.504541	0.588237	0.577526	0.31595	0.154779	0.170383	0.0146447	0.830861	0.636882	0.507906	0.526431	0.520279	0.178047	0.160007	0.144091	0.144004	0.148415	0.736725
centruroides_sculpturatus_gca000671375v2	0.198822	0.195865	0.168359	0.301013	0.333492	0.304465	0.263151	0.629245	0.123435	0.279733	0.461886	0.273762	0.101975	0.627596	0.1606	0.269888	0.146317	0.198113	0.480619	0.203333	0.206138	0.239832	0.339241	0.153981	0.149472	0.184972	0.128681	0.420229	0.397549	0.447879	0.425493	0.329597	0.422309	0.403246	0.152299	0.195499	0.183642	0.16544	0.702572	0.466305	0.334135	0.351918	0.345945	0.204873	0.180604	0.23027	0.229413	0.191291	0.564141
ceratitis_capitata_gca000347755v4	0.441266	0.477379	0.440062	0.166444	0.290602	0.248463	0.199481	0.355479	0.270487	0.131952	0.264311	0.141827	0.395521	0.376324	0.437456	0.239152	0.306081	0.475357	0.210756	0.48341	0.488093	0.412428	0.233734	0.428258	0.421358	0.368963	0.42183	0.128713	0.112698	0.157135	0.128532	0.0449109	0.138018	0.106254	0.220665	0.485012	0.464354	0.461405	0.450331	0.176863	0.245499	0.22661	0.241744	0.502451	0.473867	0.52251	0.520212	0.468476	0.272434
cercocebus_atys	0.344421	0.264602	0.204293	0.454359	0.488882	0.459574	0.422214	0.767679	0.235231	0.402654	0.625341	0.436984	0.0764681	0.753631	0.163731	0.434916	0.29368	0.283498	0.642685	0.270726	0.256001	0.396627	0.498572	0.182108	0.181391	0.330752	0.119365	0.579835	0.555123	0.606912	0.588253	0.492118	0.575517	0.566409	0.306516	0.14985	0.16435	0.020714	0.816946	0.623878	0.496463	0.515117	0.508399	0.172657	0.154995	0.138051	0.138288	0.143198	0.723969
cervus_hanglu_yarkandensis	0.264544	0.189243	0.129951	0.371994	0.405378	0.376347	0.342333	0.722252	0.202546	0.363916	0.549979	0.36476	0.0135625	0.715446	0.0895137	0.362066	0.212585	0.206949	0.575417	0.194241	0.180453	0.315251	0.418655	0.104846	0.105962	0.251091	0.0602359	0.51641	0.49462	0.544501	0.51698	0.423578	0.518838	0.493697	0.22475	0.102895	0.0944813	0.0800939	0.787037	0.563114	0.423614	0.443582	0.437443	0.118055	0.0859136	0.133673	0.132277	0.100868	0.66125
chara_braunii	0.432356	0.468914	0.436246	0.160923	0.288901	0.252651	0.226041	0.358501	0.249255	0.118058	0.19555	0.272629	0.377478	0.365733	0.430859	0.062213	0.300054	0.468345	0.207787	0.475996	0.479082	0.417874	0.24214	0.423407	0.416723	0.35722	0.393593	0.240908	0.214069	0.279708	0.245887	0.286334	0.237991	0.219117	0.26482	0.471202	0.45496	0.437357	0.441411	0.291785	0.336863	0.32435	0.335166	0.477607	0.45615	0.506384	0.505567	0.461733	0.289421
chelonoidis_abingdonii	0.38068	0.291784	0.239195	0.518349	0.55781	0.533457	0.517413	0.866299	0.332034	0.501897	0.73564	0.547409	0.181824	0.850556	0.209142	0.543865	0.368058	0.314856	0.753372	0.301012	0.282946	0.478773	0.591528	0.226762	0.231941	0.372959	0.155471	0.689006	0.663326	0.716501	0.699806	0.602693	0.682003	0.677672	0.396001	0.164184	0.195834	0.111656	0.910691	0.731597	0.608154	0.626084	0.619945	0.1514	0.157254	0.134081	0.137154	0.176472	0.831365
chelydra_serpentina	0.324571	0.237113	0.175681	0.445412	0.481237	0.454369	0.429946	0.800145	0.278015	0.440009	0.642916	0.454729	0.0889502	0.791412	0.138744	0.452711	0.287989	0.2582	0.663496	0.246586	0.229207	0.398413	0.504722	0.158736	0.160497	0.31186	0.11767	0.602991	0.577707	0.629259	0.608813	0.512667	0.599712	0.585914	0.308994	0.117754	0.135951	0.0528454	0.861999	0.646962	0.516232	0.535051	0.52931	0.136749	0.118564	0.10302	0.102578	0.110847	0.747406
chenopodium_quinoa	0.330232	0.378009	0.363987	0.137961	0.12745	0.0738927	0.0856617	0.567538	0.325388	0.264019	0.292159	0.142068	0.432086	0.597306	0.387126	0.220226	0.226131	0.36192	0.334546	0.380603	0.394287	0.201792	0.0229079	0.370574	0.366067	0.282948	0.457696	0.337273	0.324284	0.358054	0.280057	0.215359	0.360044	0.279715	0.199646	0.452402	0.410975	0.499992	0.673359	0.361258	0.15777	0.185037	0.175528	0.519281	0.457655	0.495094	0.493218	0.421371	0.41213
chinchilla_lanigera	0.331897	0.248224	0.186257	0.446466	0.481795	0.452166	0.424564	0.803372	0.271695	0.438273	0.641143	0.455522	0.0877646	0.789113	0.148704	0.452794	0.287076	0.268024	0.665473	0.256784	0.240157	0.394753	0.500803	0.167692	0.16725	0.318503	0.118108	0.60692	0.582207	0.634487	0.608666	0.514125	0.605689	0.585665	0.304387	0.12931	0.147652	0.0345846	0.852779	0.653024	0.515197	0.535065	0.529032	0.144723	0.13103	0.113004	0.113386	0.121622	0.752399
chlamydomonas_reinhardtii	0.594166	0.638071	0.595665	0.339304	0.389705	0.338677	0.294384	0.522005	0.481826	0.30541	0.326135	0.241063	0.605853	0.598913	0.608912	0.286888	0.455245	0.625031	0.297653	0.640838	0.649822	0.419599	0.269152	0.594789	0.590548	0.541534	0.636552	0.325755	0.308966	0.339865	0.248283	0.200695	0.352701	0.267995	0.400187	0.681145	0.640951	0.676559	0.667623	0.292231	0.182771	0.164677	0.171486	0.716676	0.678352	0.720044	0.716059	0.64687	0.25917
chlorocebus_sabaeus	0.360167	0.281527	0.221008	0.471404	0.506458	0.476601	0.442006	0.785989	0.253955	0.420798	0.643756	0.455371	0.0933009	0.771574	0.181039	0.452792	0.31173	0.300816	0.661533	0.288073	0.273479	0.416637	0.518722	0.199311	0.199201	0.34773	0.122334	0.598613	0.573986	0.625866	0.606991	0.510827	0.59456	0.584464	0.325669	0.163774	0.181143	0.0564172	0.835685	0.642996	0.514889	0.533788	0.527291	0.181978	0.168045	0.149933	0.150376	0.157583	0.74349
choloepus_hoffmanni	0.364724	0.27609	0.214991	0.487942	0.523305	0.496242	0.469968	0.79653	0.262449	0.433323	0.672122	0.483937	0.121596	0.780441	0.180623	0.481145	0.329324	0.298461	0.687838	0.285165	0.268448	0.439134	0.546472	0.200172	0.202024	0.353194	0.098144	0.623359	0.597414	0.651049	0.634828	0.538573	0.615851	0.613093	0.351084	0.147758	0.173587	0.0869594	0.839143	0.665125	0.543167	0.562132	0.554855	0.132541	0.145631	0.123214	0.126373	0.150516	0.764631
chondrus_crispus	0.858629	0.89795	0.879735	0.613309	0.739742	0.714016	0.701352	0.72344	0.733822	0.60258	0.464264	0.756614	0.797212	0.481175	0.870855	0.511729	0.750315	0.903653	0.516354	0.903972	0.905745	0.877677	0.714077	0.864564	0.859484	0.789259	0.770862	0.725417	0.698549	0.763994	0.730393	0.771012	0.721702	0.703677	0.743981	0.892586	0.889577	0.8251	0.539239	0.776098	0.812345	0.799393	0.811112	0.84871	0.857639	0.91361	0.914997	0.895151	0.622439
chrysemys_picta_bellii	0.380465	0.291207	0.233032	0.511287	0.549127	0.52313	0.504206	0.850636	0.316449	0.48592	0.721269	0.533089	0.167258	0.8344	0.201287	0.529109	0.356927	0.314017	0.738656	0.300602	0.282707	0.467366	0.577407	0.21943	0.223975	0.370502	0.141123	0.674161	0.648821	0.701915	0.68482	0.588056	0.668066	0.66279	0.382824	0.163612	0.191265	0.0968027	0.895675	0.717655	0.593302	0.61123	0.604926	0.162487	0.15924	0.13887	0.140595	0.169254	0.816908
chrysolophus_pictus	0.201613	0.112467	0.0947236	0.355711	0.392333	0.379344	0.398412	0.853588	0.33054	0.49404	0.649411	0.477067	0.128057	0.845792	0.0819943	0.48354	0.237307	0.135926	0.685983	0.120393	0.101775	0.33163	0.45603	0.0961679	0.101604	0.196464	0.154889	0.633975	0.617988	0.663014	0.623385	0.53166	0.642289	0.603059	0.292263	0.0313308	0.0506673	0.168386	0.915198	0.683275	0.527043	0.545554	0.540421	0.0915849	0.0690879	0.0565854	0.0528883	0.0470066	0.775681
cimex_lectularius	0.126184	0.169616	0.155984	0.191816	0.17513	0.145667	0.183224	0.686722	0.185301	0.342139	0.452263	0.289591	0.241679	0.690592	0.182123	0.314551	0.0528963	0.156264	0.498437	0.172601	0.185188	0.0971699	0.217934	0.164423	0.160011	0.0752067	0.260399	0.457662	0.443684	0.484623	0.436917	0.351719	0.469797	0.418861	0.117338	0.245335	0.203152	0.31052	0.765341	0.505042	0.335294	0.353557	0.348736	0.313327	0.249842	0.287939	0.286356	0.215841	0.587756
ciona_savignyi	0.196863	0.276108	0.313391	0.227227	0.112046	0.16827	0.227211	0.744695	0.303481	0.395439	0.498432	0.344625	0.406711	0.745962	0.343821	0.372477	0.189574	0.252523	0.549936	0.27649	0.293296	0.0878366	0.22548	0.324944	0.319857	0.185963	0.425165	0.515112	0.501758	0.541595	0.488686	0.408073	0.527746	0.473683	0.176189	0.394396	0.358534	0.477149	0.819116	0.560413	0.380174	0.402941	0.395753	0.470125	0.405418	0.433585	0.430681	0.376213	0.635803
citrullus_lanatus	0.40373	0.449682	0.425411	0.164836	0.197134	0.147584	0.122278	0.526502	0.355892	0.228896	0.255628	0.12022	0.46581	0.560268	0.442833	0.184274	0.279915	0.434848	0.289855	0.452807	0.46538	0.246873	0.0773129	0.427905	0.423355	0.35529	0.500479	0.298451	0.283297	0.317161	0.236598	0.174586	0.321106	0.239058	0.242656	0.512703	0.470316	0.536073	0.636659	0.316564	0.142792	0.139727	0.142184	0.567577	0.516909	0.557552	0.553043	0.479747	0.360038
citrus_clementina	0.557226	0.601211	0.558767	0.302619	0.352933	0.302398	0.257469	0.411864	0.453338	0.278616	0.170115	0.208835	0.572487	0.465166	0.57221	0.210805	0.418749	0.588432	0.16764	0.604165	0.613297	0.401878	0.235504	0.558278	0.553907	0.50444	0.605227	0.195405	0.178635	0.211865	0.119776	0.154825	0.221709	0.136538	0.364044	0.644176	0.604576	0.643299	0.53789	0.189968	0.194719	0.182179	0.192997	0.68309	0.642726	0.684257	0.68047	0.610225	0.209084
clupea_harengus	0.102113	0.161668	0.165006	0.261174	0.157204	0.17007	0.230633	0.768034	0.276378	0.433799	0.504268	0.354761	0.265785	0.779707	0.193761	0.401845	0.123924	0.138534	0.55588	0.161887	0.176328	0.0992074	0.234294	0.175559	0.170207	0.0923001	0.274653	0.532635	0.520999	0.560339	0.495556	0.422769	0.551421	0.484626	0.196052	0.24936	0.212147	0.332291	0.854768	0.57113	0.384074	0.408763	0.399011	0.323642	0.259446	0.293992	0.289454	0.226165	0.639476
clytia_hemisphaerica_gca902728285	0.204604	0.245457	0.226817	0.125384	0.0988259	0.0743217	0.104455	0.62333	0.215638	0.291861	0.371684	0.211776	0.32062	0.636899	0.252143	0.256903	0.0989466	0.233675	0.418237	0.248048	0.256829	0.147639	0.149461	0.23449	0.229944	0.148123	0.332665	0.388098	0.375972	0.415941	0.357769	0.278632	0.405937	0.341157	0.0936714	0.314598	0.274164	0.387386	0.711995	0.427735	0.253854	0.272651	0.267569	0.384998	0.320478	0.356907	0.355557	0.287534	0.506582
coffea_canephora	0.444464	0.49265	0.4667	0.207047	0.236492	0.18826	0.163168	0.497531	0.391694	0.220607	0.234738	0.149039	0.502775	0.538014	0.484217	0.16742	0.321582	0.476877	0.255136	0.495554	0.507967	0.287275	0.118827	0.469634	0.465021	0.397391	0.53771	0.27183	0.256091	0.289915	0.203856	0.147596	0.295464	0.211552	0.281695	0.554459	0.51253	0.573113	0.611699	0.281957	0.148625	0.141525	0.14718	0.607125	0.558392	0.598894	0.594382	0.521269	0.318915
colletotrichum_gloeosporioides	0.854407	0.893427	0.872822	0.601619	0.729368	0.697455	0.654355	0.364418	0.589404	0.428783	0.392447	0.605528	0.792412	0.163523	0.864521	0.46339	0.738245	0.898714	0.397212	0.899573	0.901431	0.863278	0.688147	0.858622	0.853283	0.784252	0.76929	0.374674	0.390258	0.374875	0.450245	0.495674	0.35087	0.426709	0.673309	0.889205	0.884946	0.823389	0.104459	0.488179	0.71014	0.690498	0.704976	0.84868	0.855803	0.910847	0.912854	0.890483	0.482316
colletotrichum_graminicola	0.839101	0.877033	0.855638	0.583502	0.711122	0.677599	0.633837	0.344887	0.575108	0.412033	0.370869	0.581787	0.777181	0.11848	0.847186	0.442353	0.720188	0.882576	0.373243	0.883761	0.886303	0.843386	0.668044	0.840822	0.836752	0.767905	0.755553	0.35261	0.365625	0.354149	0.425172	0.469255	0.326182	0.401326	0.65303	0.873887	0.868924	0.811895	0.0934063	0.467773	0.685829	0.667228	0.68169	0.83795	0.841972	0.896709	0.898748	0.874695	0.456973
colletotrichum_higginsianum	0.838115	0.876199	0.854347	0.582332	0.710321	0.676858	0.631976	0.316556	0.573705	0.410867	0.367115	0.56377	0.776213	0.0659925	0.845973	0.440488	0.719041	0.881426	0.365592	0.882968	0.885574	0.84221	0.666209	0.839924	0.835349	0.766721	0.754465	0.335887	0.353736	0.326823	0.414493	0.461589	0.31022	0.39386	0.650054	0.872997	0.868053	0.810647	0.0689943	0.439476	0.670533	0.648433	0.663103	0.837045	0.840959	0.89587	0.898082	0.87379	0.4427
colletotrichum_orbiculare	0.833477	0.871712	0.849589	0.577829	0.705797	0.673729	0.63075	0.339114	0.568164	0.406183	0.368042	0.579276	0.771293	0.165872	0.84136	0.439485	0.71437	0.87678	0.371115	0.878255	0.880817	0.839664	0.664702	0.835261	0.83066	0.76201	0.749553	0.348339	0.364225	0.347706	0.423485	0.469408	0.324614	0.400101	0.65014	0.868297	0.863393	0.804701	0.107972	0.461599	0.684213	0.664119	0.678588	0.830143	0.835974	0.891206	0.892789	0.869252	0.455624
colobus_angolensis_palliatus	0.355241	0.276657	0.216234	0.462013	0.496051	0.467066	0.429255	0.772217	0.238975	0.407237	0.631636	0.44345	0.0831702	0.757145	0.175638	0.440425	0.30269	0.294364	0.650291	0.282201	0.26794	0.402914	0.505409	0.192705	0.192962	0.341452	0.126725	0.585763	0.561009	0.613442	0.595434	0.499921	0.581829	0.573027	0.313792	0.161648	0.176187	0.0134159	0.820546	0.629937	0.5035	0.521845	0.515834	0.183107	0.166732	0.149124	0.149765	0.15505	0.730119
corchorus_capsularis	0.503584	0.543191	0.494199	0.238912	0.307365	0.251199	0.196997	0.408792	0.376886	0.200989	0.137156	0.212893	0.499853	0.441447	0.507021	0.138116	0.357475	0.532668	0.168401	0.545612	0.555058	0.376031	0.201196	0.493009	0.487672	0.44537	0.530805	0.18174	0.166378	0.22054	0.186575	0.226938	0.202811	0.159928	0.296281	0.576207	0.541504	0.570291	0.517447	0.232617	0.255977	0.252984	0.255189	0.610457	0.572866	0.616297	0.613493	0.54199	0.231266
corvus_moneduloides	0.176984	0.0949472	0.0404896	0.306037	0.345068	0.321748	0.333558	0.810274	0.295743	0.45674	0.589538	0.419125	0.10593	0.807656	0.0243157	0.438187	0.17314	0.113094	0.627107	0.100888	0.0859373	0.273195	0.394116	0.0334381	0.0413686	0.164863	0.130149	0.583031	0.569014	0.610082	0.565065	0.47881	0.595337	0.546586	0.243402	0.0645902	0.0265886	0.170718	0.880493	0.631254	0.468228	0.486544	0.481691	0.13711	0.0727827	0.109334	0.105768	0.0405901	0.717865
corylus_avellana	0.497055	0.546278	0.5217	0.261841	0.286721	0.242048	0.217685	0.482263	0.440365	0.26704	0.219775	0.194822	0.553404	0.522739	0.539059	0.193739	0.376411	0.530583	0.237916	0.549249	0.562104	0.31577	0.163196	0.524012	0.519716	0.451246	0.588257	0.257741	0.24301	0.275591	0.188615	0.140097	0.282145	0.19711	0.334975	0.609676	0.567305	0.624373	0.598191	0.264534	0.160746	0.157462	0.159771	0.660083	0.613237	0.653542	0.649252	0.576205	0.28986
cottoperca_gobio	0.123385	0.187253	0.193326	0.273262	0.146517	0.186845	0.245273	0.782701	0.288423	0.446965	0.520282	0.372048	0.288892	0.794395	0.22157	0.415385	0.136646	0.162516	0.572711	0.187726	0.202132	0.0845056	0.231208	0.203897	0.198434	0.101513	0.303406	0.548732	0.536321	0.575485	0.512234	0.439276	0.566261	0.502425	0.209959	0.277933	0.240406	0.357002	0.869688	0.588525	0.398135	0.425201	0.415391	0.351858	0.288052	0.321553	0.31724	0.253948	0.653138
coturnix_japonica	0.156902	0.0716153	0.0501379	0.30799	0.342629	0.3275	0.34932	0.81939	0.301567	0.463151	0.607488	0.437364	0.131007	0.815195	0.0395958	0.44828	0.188527	0.0911407	0.646057	0.0801118	0.063079	0.279347	0.404242	0.0522273	0.059719	0.149892	0.135751	0.598463	0.581806	0.626272	0.582933	0.494458	0.605756	0.563231	0.256742	0.0654107	0.0365389	0.194174	0.886632	0.646935	0.487326	0.505302	0.500407	0.139367	0.0767136	0.104723	0.101342	0.0600664	0.735937
crassostrea_gigas	0.0921059	0.160513	0.197665	0.244716	0.138603	0.17592	0.235249	0.758004	0.25915	0.417325	0.506152	0.351223	0.314441	0.765133	0.230668	0.387898	0.107932	0.132818	0.5565	0.160278	0.17658	0.110217	0.247414	0.210455	0.208682	0.0819386	0.315429	0.52577	0.512542	0.552205	0.495699	0.416135	0.540571	0.480207	0.185683	0.274369	0.23937	0.381295	0.839781	0.56712	0.387511	0.410185	0.403208	0.350248	0.284619	0.312956	0.309811	0.261104	0.643359
crassostrea_virginica_gca002022765v4	0.131665	0.189483	0.216626	0.174864	0.11072	0.127178	0.178181	0.687008	0.21995	0.345881	0.447506	0.285174	0.325432	0.693728	0.248576	0.315978	0.103386	0.167069	0.492549	0.189683	0.205902	0.0927304	0.203882	0.22861	0.225507	0.0945027	0.331412	0.455897	0.441712	0.482266	0.431165	0.348041	0.46937	0.414055	0.116022	0.296337	0.260452	0.392374	0.768414	0.501096	0.329802	0.348673	0.343883	0.37197	0.306537	0.336767	0.332072	0.280158	0.581724
cricetulus_griseus_chok1gshd	0.274271	0.191356	0.129644	0.386823	0.421526	0.392639	0.361459	0.722083	0.189804	0.356905	0.572632	0.384463	0.0351718	0.70784	0.103143	0.38162	0.22609	0.211758	0.593098	0.200421	0.183653	0.334205	0.437085	0.111261	0.110441	0.260801	0.0531501	0.530495	0.505603	0.557238	0.537614	0.441288	0.526987	0.514598	0.243172	0.121704	0.120795	0.0870634	0.77132	0.574628	0.445432	0.463945	0.458021	0.0945268	0.0806907	0.136558	0.137844	0.126602	0.674916
crocodylus_porosus	0.407695	0.317669	0.262033	0.54097	0.578694	0.552308	0.533605	0.881528	0.348061	0.516847	0.748678	0.560495	0.196624	0.866274	0.231292	0.558011	0.386265	0.34028	0.765871	0.327484	0.309358	0.496571	0.608642	0.249165	0.253997	0.397707	0.170378	0.701426	0.675942	0.728724	0.712071	0.61534	0.694943	0.689793	0.412857	0.190654	0.218798	0.12577	0.926078	0.744539	0.619899	0.639134	0.632544	0.179513	0.186049	0.16361	0.165564	0.197725	0.844104
cryptococcus_neoformans	0.824106	0.863889	0.836803	0.561084	0.689674	0.648758	0.598253	0.107352	0.568141	0.400007	0.359598	0.48972	0.763854	0.366111	0.828698	0.41585	0.700105	0.866607	0.306567	0.870696	0.873295	0.812144	0.632854	0.822917	0.817591	0.752407	0.749304	0.283906	0.29744	0.262913	0.350558	0.405581	0.264308	0.341128	0.61999	0.860888	0.852089	0.805562	0.300993	0.299748	0.559484	0.539124	0.55129	0.833691	0.833025	0.885662	0.88755	0.860071	0.350066
cucumis_melo	0.47677	0.517865	0.47597	0.218856	0.277984	0.22296	0.173383	0.408292	0.386613	0.213328	0.135804	0.204257	0.499005	0.440346	0.490469	0.139775	0.334641	0.505468	0.175897	0.519932	0.529299	0.361041	0.181628	0.475811	0.471421	0.420508	0.534468	0.179376	0.165608	0.211905	0.17794	0.218302	0.200866	0.151293	0.283853	0.561941	0.521696	0.570254	0.515211	0.223982	0.247983	0.244349	0.246998	0.606078	0.561484	0.602448	0.598761	0.527894	0.253483
cucumis_sativus	0.491459	0.535362	0.497051	0.239837	0.289417	0.23738	0.1934	0.430832	0.406726	0.233662	0.186864	0.161511	0.520264	0.483281	0.511814	0.16007	0.354129	0.522411	0.18842	0.538286	0.54878	0.352996	0.177482	0.497306	0.493167	0.439667	0.555097	0.212993	0.196333	0.23009	0.137799	0.154126	0.239589	0.154465	0.304943	0.583168	0.543197	0.591435	0.555981	0.215435	0.185201	0.180172	0.18379	0.627897	0.583063	0.623774	0.620394	0.549609	0.254757
culex_quinquefasciatus	0.381926	0.418079	0.380237	0.188106	0.22648	0.185539	0.138337	0.419695	0.24028	0.148316	0.287746	0.124014	0.352759	0.434455	0.377772	0.262586	0.244933	0.416102	0.238367	0.424111	0.428566	0.349335	0.172642	0.368402	0.35946	0.311325	0.387764	0.18646	0.173098	0.215385	0.176377	0.0845776	0.201364	0.154665	0.159519	0.431358	0.404935	0.424391	0.510059	0.235963	0.21978	0.202325	0.21492	0.462407	0.423401	0.470171	0.467217	0.409413	0.327465
culicoides_sonorensis	0.573313	0.609481	0.571135	0.297638	0.418158	0.373956	0.32061	0.229799	0.375672	0.19931	0.316891	0.236004	0.522053	0.313831	0.56893	0.291768	0.436434	0.607437	0.263796	0.615692	0.619539	0.535354	0.355205	0.559001	0.550918	0.499802	0.53457	0.0547013	0.0814263	0.0311677	0.0824544	0.12957	0.0587756	0.0765062	0.348055	0.615604	0.596021	0.580552	0.341087	0.128229	0.341563	0.321168	0.336098	0.620005	0.600254	0.650959	0.650066	0.600516	0.159038
cyanidioschyzon_merolae	0.914773	0.960249	0.943199	0.715121	0.826725	0.802588	0.841859	0.872093	0.882123	0.750781	0.611351	0.905364	0.865784	0.630719	0.931846	0.636511	0.848228	0.966483	0.66508	0.961984	0.96441	0.957182	0.826034	0.929034	0.927468	0.86025	0.814389	0.874212	0.846941	0.913012	0.879047	0.919409	0.871295	0.852399	0.891289	0.946394	0.948688	0.954371	0.688213	0.925089	0.948448	0.945456	0.94766	0.882257	0.896983	0.955142	0.95697	0.953873	0.769204
cyanistes_caeruleus	0.202495	0.112994	0.0871177	0.353769	0.391667	0.375515	0.392511	0.832306	0.310421	0.472912	0.639362	0.461144	0.107354	0.82476	0.0727825	0.464571	0.231969	0.13637	0.672098	0.119628	0.101269	0.328082	0.451038	0.0869132	0.0909923	0.196731	0.139015	0.616741	0.598672	0.645034	0.610565	0.518752	0.622766	0.588529	0.281941	0.0211422	0.0418358	0.165772	0.894978	0.664287	0.515078	0.533502	0.528576	0.0907427	0.0559992	0.0551432	0.0531374	0.0363339	0.760325
cyclopterus_lumpus	0.1633	0.224734	0.227705	0.273361	0.146993	0.178104	0.230918	0.779091	0.288549	0.447032	0.505245	0.359353	0.310611	0.792876	0.253625	0.413715	0.136637	0.200872	0.555745	0.224286	0.239127	0.0446151	0.202198	0.236002	0.232366	0.12712	0.330667	0.543646	0.531058	0.571146	0.498836	0.431078	0.563105	0.492286	0.207879	0.312899	0.275167	0.381001	0.868177	0.578222	0.378878	0.406038	0.39743	0.386338	0.32204	0.358011	0.353522	0.288534	0.631449
cynara_cardunculus	0.256987	0.303322	0.294759	0.144998	0.0576694	0.0517544	0.0604247	0.603543	0.274498	0.286719	0.333291	0.185169	0.379135	0.62575	0.321629	0.245061	0.163871	0.287909	0.385021	0.306082	0.319662	0.162102	0.0831614	0.303822	0.299643	0.207992	0.399654	0.370216	0.357287	0.395335	0.325024	0.255261	0.390364	0.31631	0.14769	0.38171	0.342118	0.449222	0.70137	0.402456	0.213749	0.237652	0.228601	0.453066	0.389753	0.424529	0.42275	0.35553	0.468704
cynoglossus_semilaevis	0.168739	0.225586	0.221541	0.275037	0.148242	0.183262	0.236663	0.784656	0.289975	0.448218	0.510585	0.364245	0.304675	0.7958	0.247888	0.417123	0.137883	0.205017	0.558227	0.225881	0.24036	0.0337737	0.20372	0.23004	0.226016	0.128425	0.324125	0.5493	0.536827	0.577161	0.502819	0.436277	0.567903	0.497405	0.211863	0.307963	0.268518	0.373592	0.870811	0.583438	0.37842	0.405045	0.397183	0.380022	0.315804	0.351794	0.349238	0.281857	0.626558
cyprinodon_variegatus	0.150442	0.0634457	0.0877039	0.342452	0.355963	0.358505	0.386832	0.831887	0.306312	0.469972	0.644009	0.468379	0.165957	0.821254	0.0750185	0.470468	0.225917	0.0867567	0.678654	0.0651629	0.0459772	0.309798	0.438306	0.089232	0.0960593	0.155917	0.143829	0.624014	0.604287	0.65257	0.616865	0.524522	0.628149	0.595003	0.286333	0.0820823	0.0675662	0.228032	0.890722	0.671865	0.521343	0.539711	0.534811	0.141243	0.0849554	0.109459	0.109013	0.0892103	0.767501
cyprinus_carpio_carpio	0.0662679	0.120296	0.129582	0.258817	0.192319	0.200497	0.258498	0.776704	0.269192	0.429213	0.529803	0.373898	0.234772	0.778764	0.159439	0.404538	0.120903	0.100625	0.579967	0.120545	0.134993	0.137452	0.269385	0.140712	0.136033	0.0783996	0.241476	0.545747	0.532432	0.572125	0.518605	0.437532	0.559459	0.503171	0.206371	0.212003	0.175114	0.301756	0.853091	0.589922	0.411832	0.433306	0.426399	0.287869	0.223172	0.254956	0.250153	0.191678	0.666558
danaus_plexippus	0.322206	0.369061	0.341466	0.192828	0.113191	0.1001	0.0861845	0.622331	0.272997	0.322692	0.348173	0.193574	0.383837	0.653899	0.359133	0.277418	0.196916	0.354556	0.382122	0.372698	0.384635	0.159105	0.0781366	0.344024	0.34011	0.275009	0.418013	0.394043	0.379237	0.412431	0.329382	0.270902	0.416273	0.335127	0.160016	0.430153	0.387425	0.453636	0.729486	0.408959	0.199173	0.226058	0.218045	0.484611	0.433201	0.473604	0.469393	0.395876	0.44789
danio_rerio	0.260437	0.171249	0.130802	0.410323	0.449936	0.428712	0.427977	0.813196	0.286339	0.450755	0.658134	0.46976	0.103688	0.801936	0.107457	0.468417	0.270958	0.194553	0.679818	0.178678	0.159877	0.37935	0.496211	0.125081	0.128882	0.255544	0.116096	0.619578	0.594222	0.646428	0.624055	0.528714	0.616727	0.601082	0.309991	0.0475039	0.0841637	0.142366	0.868915	0.664836	0.531742	0.550316	0.544531	0.0482947	0.0377617	0.0389484	0.0400883	0.0732875	0.764494
daphnia_magna_gca020631705v2	0.695237	0.731311	0.693422	0.419857	0.538554	0.491484	0.437076	0.178281	0.473639	0.296617	0.308974	0.310021	0.639847	0.415503	0.691234	0.283814	0.558248	0.72922	0.255245	0.737167	0.741292	0.649579	0.469319	0.681528	0.67295	0.620795	0.641041	0.163325	0.156418	0.15368	0.173645	0.239255	0.184624	0.175392	0.470648	0.734197	0.717562	0.692997	0.43939	0.0984345	0.338072	0.31624	0.326186	0.729957	0.716427	0.768046	0.767824	0.722778	0.151121
daphnia_pulex	0.628108	0.662999	0.618614	0.351344	0.46165	0.412442	0.35618	0.232032	0.437862	0.259863	0.217341	0.228159	0.583698	0.396353	0.621323	0.218934	0.488566	0.661512	0.16831	0.67005	0.675123	0.565821	0.386218	0.610873	0.604647	0.557392	0.599717	0.140046	0.127202	0.13635	0.0878948	0.165244	0.163593	0.0983651	0.405523	0.674588	0.652408	0.644776	0.441315	0.0963963	0.253278	0.229399	0.240015	0.684648	0.662421	0.711621	0.709925	0.654371	0.0823939
dasypus_novemcinctus	0.260288	0.190145	0.139325	0.362718	0.394	0.36518	0.324727	0.67682	0.150163	0.31394	0.52276	0.334464	0.0570984	0.665228	0.130681	0.332346	0.206047	0.206632	0.542776	0.195366	0.180783	0.300741	0.400907	0.12414	0.119092	0.246776	0.0654047	0.480672	0.455865	0.508064	0.487448	0.391905	0.479027	0.465193	0.212845	0.151904	0.149365	0.103293	0.734164	0.526421	0.39585	0.413723	0.40796	0.143235	0.122713	0.175211	0.17584	0.154999	0.626014
daucus_carota	0.468972	0.510986	0.478534	0.219228	0.271648	0.215525	0.173573	0.435716	0.400269	0.22838	0.17792	0.157347	0.512155	0.478542	0.494397	0.153625	0.334142	0.498957	0.19342	0.514294	0.525466	0.348788	0.171964	0.47979	0.476033	0.416364	0.54752	0.21144	0.196664	0.229868	0.142203	0.171392	0.235591	0.150808	0.291663	0.565828	0.524417	0.58266	0.551672	0.2195	0.201731	0.197438	0.20074	0.61666	0.568168	0.608955	0.604207	0.531756	0.259597
delphinapterus_leucas	0.292868	0.216324	0.157083	0.402094	0.43593	0.406539	0.371864	0.778305	0.25609	0.419517	0.592169	0.409845	0.0533262	0.770764	0.116111	0.413841	0.241325	0.234863	0.620551	0.222015	0.207859	0.345041	0.44717	0.132854	0.133047	0.280106	0.0938939	0.56588	0.548104	0.59437	0.559378	0.467419	0.57302	0.537168	0.254731	0.106102	0.115882	0.050633	0.840235	0.614086	0.46633	0.486035	0.479993	0.1338	0.111005	0.0974141	0.0965355	0.095828	0.709248
dendroctonus_ponderosae_gca000355655v1	0.382079	0.419519	0.370167	0.21393	0.199197	0.147945	0.0899075	0.46909	0.274597	0.2671	0.32069	0.0437166	0.387216	0.528371	0.382681	0.288669	0.233765	0.412304	0.274423	0.422058	0.430628	0.300985	0.121453	0.367992	0.364031	0.319996	0.422226	0.259872	0.245258	0.2692	0.1859	0.14492	0.284272	0.210797	0.17256	0.452162	0.41564	0.458158	0.595211	0.261073	0.0808113	0.0950639	0.0899397	0.493597	0.448937	0.492646	0.490028	0.418331	0.329378
dendronephthya_gigantea_gca004324835v1	0.436731	0.480936	0.451823	0.192729	0.230069	0.180879	0.146685	0.552541	0.374762	0.256799	0.283158	0.132283	0.485971	0.587699	0.467987	0.211741	0.307286	0.467848	0.309748	0.484378	0.496565	0.263621	0.108915	0.452979	0.449345	0.386749	0.521062	0.326104	0.310463	0.344471	0.259153	0.20218	0.348594	0.26607	0.265092	0.53937	0.497819	0.556458	0.663623	0.335996	0.118464	0.142902	0.135906	0.590391	0.542131	0.582233	0.578331	0.505181	0.354004
denticeps_clupeoides	0.208584	0.267217	0.259374	0.26593	0.141687	0.165637	0.209983	0.758629	0.278295	0.43459	0.482055	0.335185	0.333802	0.779343	0.282977	0.398757	0.128066	0.24454	0.528023	0.267376	0.282007	0.0138563	0.176008	0.265674	0.261965	0.170079	0.358542	0.524441	0.511622	0.550296	0.47371	0.408641	0.544488	0.470862	0.189716	0.348298	0.306296	0.404032	0.854975	0.554004	0.34805	0.374298	0.366787	0.415966	0.352982	0.390794	0.389475	0.318496	0.597006
dermacentor_silvarum_gca013339745v1	0.368441	0.284719	0.222449	0.480939	0.51531	0.486315	0.448757	0.742565	0.208704	0.380852	0.633057	0.451316	0.102427	0.726636	0.185544	0.454782	0.320814	0.304756	0.643092	0.293328	0.27707	0.424115	0.5247	0.204164	0.20409	0.355556	0.116966	0.578028	0.548997	0.60729	0.5959	0.505766	0.566923	0.575017	0.33305	0.164684	0.184483	0.108591	0.788577	0.615631	0.50439	0.521582	0.516282	0.167826	0.165881	0.145297	0.146264	0.158127	0.713881
dermatophagoides_pteronyssinus_gca001901225v2	0.712884	0.749841	0.723566	0.447473	0.57624	0.537734	0.491023	0.194256	0.47007	0.295172	0.225172	0.42996	0.651267	0.194103	0.715265	0.302989	0.586562	0.753176	0.220549	0.757741	0.759497	0.702147	0.525448	0.708928	0.704189	0.639237	0.641058	0.199806	0.214953	0.203491	0.274309	0.317953	0.175514	0.249835	0.509257	0.749232	0.738494	0.696626	0.158838	0.316876	0.534961	0.515422	0.529955	0.729505	0.72266	0.776027	0.776734	0.746487	0.306907
diabrotica_virgifera_gca003013835v2	0.386086	0.321217	0.266134	0.483757	0.51192	0.484169	0.435341	0.690389	0.218298	0.365366	0.597983	0.426018	0.126675	0.673981	0.224112	0.439841	0.332036	0.336247	0.605582	0.326769	0.312117	0.41813	0.508387	0.235894	0.236865	0.373669	0.177347	0.542583	0.514335	0.571391	0.563396	0.482101	0.527323	0.544304	0.331805	0.214949	0.223055	0.0996843	0.733302	0.572882	0.473062	0.488968	0.48428	0.241396	0.220624	0.205068	0.205328	0.205319	0.667885
dicentrarchus_labrax	0.109514	0.168796	0.176035	0.263325	0.146758	0.181777	0.242575	0.777636	0.276966	0.436186	0.515715	0.365118	0.27312	0.785053	0.204647	0.407222	0.126938	0.146272	0.567447	0.168642	0.183585	0.0931471	0.234889	0.186525	0.181374	0.0860977	0.286354	0.542667	0.531197	0.570183	0.50704	0.432747	0.559306	0.494141	0.203477	0.258368	0.2215	0.341136	0.859993	0.580845	0.397047	0.420214	0.411514	0.334201	0.269901	0.30196	0.297724	0.237233	0.651311
dictyostelium_discoideum	0.813267	0.851774	0.826815	0.552691	0.681124	0.644885	0.597827	0.302629	0.554587	0.38738	0.330592	0.524071	0.751685	0.0525824	0.819198	0.408471	0.690738	0.856197	0.323023	0.858619	0.86079	0.809638	0.63181	0.812554	0.808586	0.740325	0.735515	0.293614	0.311306	0.305348	0.371454	0.418741	0.272272	0.3515	0.616261	0.848993	0.842618	0.791519	0.0640521	0.413146	0.630822	0.608875	0.623557	0.819787	0.819986	0.873224	0.874341	0.848804	0.402584
digitaria_exilis	0.513217	0.556379	0.515333	0.257809	0.312181	0.259465	0.21223	0.416569	0.421888	0.247846	0.255616	0.175213	0.536265	0.466575	0.53081	0.230457	0.373289	0.54339	0.20191	0.558994	0.568391	0.371255	0.197788	0.515803	0.512099	0.459206	0.571039	0.195485	0.178948	0.212697	0.123495	0.121029	0.221841	0.136436	0.323275	0.601656	0.56113	0.608004	0.537809	0.198832	0.167827	0.150414	0.1639	0.645398	0.601712	0.642439	0.639447	0.568332	0.234978
dioscorea_rotundata	0.436259	0.474718	0.431747	0.174997	0.241906	0.186694	0.129746	0.429551	0.347089	0.175199	0.164809	0.165527	0.458957	0.46621	0.445883	0.103378	0.291133	0.465098	0.201171	0.477564	0.486207	0.339149	0.159636	0.431311	0.427333	0.377199	0.494421	0.200683	0.186345	0.219476	0.141739	0.179572	0.223878	0.14175	0.240623	0.517268	0.476623	0.529649	0.54008	0.221797	0.209995	0.205619	0.20916	0.564468	0.517748	0.55914	0.555343	0.483352	0.283954
dipodomys_ordii	0.320444	0.232575	0.170801	0.442244	0.478315	0.451242	0.427971	0.803877	0.271526	0.438804	0.650492	0.463524	0.095961	0.789519	0.13513	0.461723	0.284159	0.253897	0.673067	0.241673	0.224538	0.39402	0.502677	0.154973	0.156243	0.308085	0.118862	0.611465	0.586407	0.638089	0.6171	0.521855	0.609145	0.59454	0.307231	0.111879	0.131312	0.0549479	0.85257	0.656355	0.52414	0.54378	0.537855	0.121404	0.112599	0.0927848	0.0932339	0.106462	0.756488
diuraphis_noxia_gca001186385v1	0.252871	0.295775	0.26178	0.174452	0.10663	0.0815944	0.0691642	0.611391	0.205955	0.304599	0.336987	0.190359	0.311514	0.637415	0.279907	0.259163	0.11699	0.282763	0.386798	0.299123	0.308523	0.153896	0.118011	0.265713	0.260799	0.199566	0.340719	0.38004	0.366031	0.403793	0.328705	0.262364	0.400821	0.32357	0.0821596	0.349063	0.306469	0.381171	0.713142	0.409563	0.21436	0.239197	0.229675	0.406174	0.354441	0.393894	0.390232	0.316521	0.469833
dothistroma_septosporum	0.85144	0.890275	0.87012	0.60058	0.727855	0.698881	0.662915	0.459868	0.586278	0.427285	0.404069	0.646649	0.789358	0.189568	0.862008	0.472337	0.737301	0.895661	0.419848	0.896621	0.898465	0.864311	0.692185	0.855353	0.850276	0.78119	0.764998	0.445766	0.443659	0.465803	0.503088	0.539307	0.433573	0.473618	0.682963	0.886356	0.88158	0.819501	0.227244	0.557524	0.744153	0.727003	0.738583	0.845027	0.851756	0.907069	0.90916	0.88716	0.516177
dromaius_novaehollandiae	0.261596	0.171933	0.136863	0.409508	0.446817	0.431263	0.438599	0.853941	0.324317	0.489499	0.680721	0.498844	0.132389	0.841361	0.117503	0.497505	0.280191	0.195071	0.709616	0.177066	0.158378	0.383367	0.503708	0.132457	0.136754	0.255687	0.148758	0.652543	0.629283	0.680557	0.649103	0.556875	0.653474	0.626349	0.325709	0.0480175	0.0906707	0.127061	0.907989	0.698914	0.55517	0.574634	0.568988	0.0799515	0.0643061	0.0170507	0.0162028	0.0808416	0.796904
drosophila_ananassae	0.637283	0.673986	0.641119	0.366151	0.493199	0.453785	0.405585	0.153791	0.416807	0.239746	0.201264	0.336062	0.580462	0.201857	0.635892	0.220532	0.505348	0.67352	0.147834	0.681036	0.683968	0.618117	0.439887	0.628106	0.621613	0.562253	0.581247	0.10658	0.121605	0.116992	0.180707	0.228312	0.0850865	0.160852	0.423939	0.674958	0.659552	0.634052	0.243988	0.226012	0.441582	0.421011	0.435913	0.670354	0.657587	0.709221	0.708681	0.666751	0.213614
drosophila_erecta	0.641356	0.677519	0.641814	0.368486	0.49298	0.450187	0.399166	0.153049	0.426137	0.248852	0.199345	0.314592	0.585559	0.207677	0.63902	0.224376	0.507473	0.676289	0.146037	0.683792	0.687011	0.61311	0.433822	0.630569	0.623756	0.566354	0.59076	0.0854494	0.103566	0.102793	0.162572	0.2122	0.0671804	0.145843	0.422688	0.680134	0.664261	0.64108	0.259508	0.198338	0.421175	0.398913	0.413728	0.678194	0.664208	0.714928	0.714001	0.669641	0.193703
drosophila_grimshawi	0.621887	0.658193	0.619767	0.346103	0.468172	0.423041	0.368866	0.183246	0.416608	0.238952	0.221446	0.264432	0.5704	0.240876	0.617458	0.206018	0.485417	0.656155	0.168078	0.664207	0.667458	0.58329	0.40224	0.607558	0.600981	0.548708	0.577785	0.0577475	0.0752622	0.0805473	0.118904	0.171986	0.0527451	0.108181	0.398077	0.664314	0.644773	0.626248	0.306002	0.149161	0.371232	0.348724	0.363733	0.66456	0.649425	0.699249	0.698246	0.649316	0.143515
drosophila_melanogaster	0.659051	0.695772	0.664628	0.389359	0.516116	0.475428	0.425851	0.130331	0.435056	0.258179	0.179252	0.342725	0.600829	0.183891	0.658024	0.243196	0.528568	0.696176	0.146128	0.703047	0.706159	0.638919	0.460448	0.651834	0.6449	0.583872	0.601258	0.116496	0.133611	0.12494	0.194634	0.241912	0.090696	0.174798	0.446048	0.695658	0.681466	0.65384	0.229271	0.224835	0.448622	0.427064	0.441788	0.690734	0.677628	0.729141	0.729079	0.689777	0.22279
drosophila_mojavensis	0.60724	0.643363	0.605847	0.332193	0.455079	0.412111	0.360645	0.190829	0.399413	0.221266	0.219904	0.283613	0.552648	0.228217	0.603516	0.194745	0.4718	0.641997	0.166445	0.650045	0.654147	0.575354	0.395526	0.593926	0.58703	0.533637	0.561257	0.0551355	0.0690754	0.0824303	0.129102	0.176097	0.0406079	0.108176	0.38549	0.647235	0.630015	0.608188	0.298148	0.173876	0.389099	0.368973	0.383465	0.647364	0.630953	0.681724	0.681139	0.635007	0.161028
drosophila_persimilis	0.629733	0.666567	0.631967	0.3579	0.4839	0.44489	0.398555	0.162629	0.409942	0.232808	0.146454	0.338923	0.572183	0.175523	0.628199	0.213072	0.496786	0.665873	0.129787	0.673567	0.676499	0.609444	0.431799	0.620112	0.613138	0.554659	0.5738	0.117312	0.123691	0.155954	0.182375	0.22745	0.113776	0.158932	0.416185	0.666411	0.652404	0.625179	0.251064	0.231311	0.443505	0.424433	0.438941	0.661253	0.648862	0.700442	0.70014	0.659343	0.214854
drosophila_pseudoobscura	0.650837	0.687625	0.657114	0.381743	0.509322	0.472064	0.426457	0.13867	0.422963	0.246068	0.209023	0.362406	0.592439	0.208459	0.650594	0.235997	0.5206	0.688833	0.155697	0.694916	0.697574	0.637143	0.45979	0.643607	0.637271	0.57656	0.589046	0.131497	0.147114	0.1299	0.206979	0.253216	0.107308	0.184526	0.444451	0.686832	0.674138	0.642359	0.223366	0.24313	0.467043	0.447363	0.461703	0.676971	0.667301	0.719595	0.719877	0.68221	0.239129
drosophila_sechellia	0.638072	0.674285	0.638864	0.364881	0.489232	0.446877	0.396004	0.156497	0.421193	0.243806	0.142149	0.318604	0.582527	0.190986	0.635448	0.221236	0.504042	0.673018	0.114197	0.680694	0.683904	0.609728	0.430563	0.626579	0.61957	0.563279	0.585215	0.121234	0.102973	0.160314	0.16291	0.209916	0.117795	0.142828	0.419562	0.677234	0.661077	0.636801	0.261295	0.210011	0.42336	0.403488	0.418957	0.67321	0.660056	0.711885	0.710833	0.666088	0.195472
drosophila_simulans	0.650859	0.687388	0.654454	0.379351	0.506551	0.46561	0.414978	0.140026	0.429668	0.25269	0.196625	0.330311	0.593931	0.201071	0.649174	0.234265	0.518669	0.686696	0.143255	0.694646	0.697823	0.628388	0.449524	0.641555	0.635113	0.576177	0.59546	0.102978	0.120953	0.107146	0.181609	0.228501	0.080877	0.161044	0.435977	0.688515	0.673764	0.648135	0.243324	0.210353	0.436784	0.41444	0.429247	0.68473	0.671527	0.722938	0.722262	0.680383	0.20973
drosophila_virilis	0.60852	0.644809	0.606847	0.332903	0.456521	0.413226	0.362826	0.190411	0.398155	0.220131	0.212916	0.283599	0.552616	0.226851	0.604177	0.191329	0.471565	0.642691	0.159719	0.650724	0.654267	0.575988	0.397363	0.594578	0.587109	0.534317	0.560664	0.0568921	0.0673825	0.0891153	0.12766	0.17464	0.0479306	0.107859	0.386606	0.646815	0.631222	0.60871	0.297293	0.178453	0.387928	0.368943	0.383678	0.647029	0.631092	0.680938	0.680446	0.635902	0.159769
drosophila_willistoni	0.60849	0.644813	0.61129	0.33621	0.462802	0.422602	0.371992	0.183339	0.393832	0.216593	0.205268	0.309809	0.553257	0.211684	0.606105	0.191632	0.475732	0.643768	0.151856	0.651842	0.65479	0.585378	0.406362	0.598585	0.591955	0.533533	0.556953	0.0804986	0.0945308	0.0972942	0.153363	0.197936	0.062113	0.129374	0.39314	0.647825	0.631445	0.607366	0.278832	0.202013	0.413818	0.394473	0.409476	0.644445	0.630587	0.681726	0.681534	0.637486	0.186018
drosophila_yakuba	0.644864	0.681335	0.647069	0.37279	0.497097	0.454931	0.403426	0.14892	0.42618	0.2487	0.200713	0.315805	0.588555	0.206786	0.64271	0.228027	0.511801	0.680915	0.147382	0.688371	0.691437	0.617843	0.437947	0.635173	0.628173	0.569802	0.591527	0.0896873	0.105925	0.102393	0.166682	0.216208	0.0716022	0.14998	0.426769	0.682777	0.667744	0.643795	0.2571	0.199555	0.422217	0.400875	0.415367	0.680634	0.667007	0.717373	0.716258	0.674106	0.196544
dufourea_novaeangliae_gca001272555v1rs	0.430813	0.466663	0.416515	0.22667	0.252935	0.199862	0.141751	0.478668	0.283495	0.313638	0.347963	0.0936998	0.407432	0.592725	0.426814	0.302136	0.286177	0.462492	0.312855	0.471698	0.479548	0.345785	0.168173	0.412367	0.405836	0.366585	0.436344	0.324953	0.308386	0.331216	0.249087	0.206153	0.348948	0.273319	0.214427	0.491381	0.46062	0.476144	0.651869	0.252545	0.0246205	0.0436386	0.0383582	0.516417	0.483786	0.530156	0.527224	0.459926	0.275732
echeneis_naucrates	0.20761	0.263513	0.258603	0.275634	0.14944	0.175721	0.225269	0.77405	0.290597	0.447406	0.496797	0.349609	0.3276	0.791172	0.281819	0.411278	0.138654	0.243011	0.540587	0.263403	0.278176	0.0110289	0.190548	0.264827	0.260593	0.165718	0.354227	0.538978	0.526111	0.565042	0.487191	0.42328	0.559186	0.486179	0.203999	0.345083	0.304886	0.395818	0.866692	0.568381	0.360577	0.386669	0.378846	0.414748	0.351315	0.388709	0.38577	0.317126	0.606657
echinococcus_granulosus_gca000524195v1rs	0.249099	0.300327	0.293495	0.205541	0.088619	0.111932	0.109101	0.651183	0.282376	0.340771	0.374961	0.228896	0.386082	0.678727	0.320577	0.300562	0.166862	0.282946	0.422918	0.302555	0.316524	0.115088	0.091138	0.302771	0.298457	0.203967	0.399797	0.421056	0.406878	0.442658	0.367555	0.301575	0.442312	0.36299	0.155884	0.381646	0.340818	0.455216	0.754714	0.44749	0.246566	0.272265	0.262968	0.451951	0.388549	0.423562	0.4217	0.354226	0.500972
echinops_telfairi	0.366388	0.30499	0.255927	0.466771	0.495119	0.467422	0.421266	0.755971	0.223916	0.39172	0.612765	0.424954	0.124932	0.742354	0.214474	0.426554	0.312017	0.321303	0.630067	0.310286	0.298717	0.401383	0.497128	0.222972	0.224228	0.353534	0.179669	0.567392	0.541898	0.593703	0.576288	0.479536	0.563741	0.554385	0.315225	0.208451	0.214244	0.0843301	0.807661	0.61155	0.484523	0.502926	0.496318	0.243903	0.217857	0.206189	0.203752	0.198296	0.712062
electrophorus_electricus	0.192115	0.256089	0.25814	0.270759	0.144725	0.170982	0.223319	0.771634	0.285537	0.442199	0.496039	0.349957	0.337765	0.787555	0.282707	0.407784	0.133903	0.231143	0.546089	0.256131	0.271218	0.0252982	0.191219	0.265111	0.260903	0.158821	0.359715	0.536688	0.523684	0.563712	0.489418	0.421882	0.556846	0.484098	0.201526	0.343556	0.305258	0.407883	0.862805	0.569252	0.368239	0.395291	0.387232	0.415316	0.351756	0.388618	0.384919	0.317552	0.620299
emiliania_huxleyi	0.708468	0.74354	0.698715	0.431735	0.539775	0.488665	0.430771	0.169289	0.503434	0.32643	0.156095	0.309239	0.661339	0.269449	0.701678	0.296617	0.569627	0.7421	0.103573	0.750884	0.755597	0.637891	0.459567	0.69159	0.685789	0.637755	0.669565	0.157018	0.166397	0.195819	0.163208	0.245512	0.154101	0.179268	0.485053	0.754046	0.732921	0.718907	0.328878	0.207895	0.338952	0.316961	0.332289	0.757393	0.740639	0.790303	0.788823	0.734727	0.117357
entamoeba_histolytica	0.888213	0.930296	0.916293	0.654759	0.780274	0.755097	0.751019	0.665728	0.688977	0.558507	0.49654	0.775104	0.833346	0.388833	0.905556	0.561583	0.793282	0.936691	0.536836	0.934585	0.936479	0.91782	0.761907	0.900627	0.895955	0.823861	0.79371	0.658994	0.643043	0.694342	0.678123	0.71966	0.652543	0.651226	0.780315	0.923655	0.923254	0.852864	0.454108	0.730141	0.85653	0.841037	0.853577	0.868029	0.880504	0.937342	0.939334	0.929013	0.646548
eptatretus_burgeri	0.587997	0.524762	0.473568	0.684787	0.711075	0.684318	0.634818	0.88768	0.420794	0.564459	0.792775	0.621034	0.335475	0.870563	0.432148	0.637507	0.534156	0.540686	0.801329	0.529972	0.51825	0.618851	0.706198	0.44283	0.443547	0.576094	0.38891	0.73722	0.708583	0.766502	0.757563	0.677367	0.722087	0.738036	0.533855	0.424622	0.431713	0.285195	0.927184	0.769835	0.667486	0.683419	0.677675	0.453728	0.43054	0.417473	0.41655	0.413164	0.86507
equus_asinus	0.295301	0.21419	0.153981	0.406803	0.441223	0.411878	0.379809	0.764794	0.23564	0.400672	0.597293	0.411068	0.0438858	0.752428	0.114176	0.408653	0.246019	0.232821	0.621818	0.220659	0.20562	0.352547	0.45571	0.131457	0.131258	0.282132	0.0720624	0.563362	0.540559	0.591815	0.563128	0.469823	0.56416	0.540104	0.261503	0.0994138	0.113611	0.0682375	0.81918	0.610375	0.47044	0.489349	0.483364	0.126072	0.103819	0.0886335	0.0903944	0.0923844	0.708392
equus_caballus	0.306463	0.227767	0.168519	0.415265	0.449669	0.42048	0.386697	0.755535	0.225222	0.391171	0.597723	0.41007	0.0437086	0.742931	0.127861	0.4078	0.256277	0.246523	0.620586	0.234721	0.219213	0.359967	0.462802	0.14524	0.145095	0.293957	0.0743642	0.560386	0.53507	0.588093	0.563388	0.46915	0.55905	0.540532	0.26917	0.114183	0.127265	0.0837291	0.807263	0.606283	0.471225	0.489964	0.483884	0.13841	0.119024	0.102022	0.102354	0.106875	0.705375
eragrostis_curvula	0.474928	0.518448	0.479594	0.222764	0.272102	0.220284	0.175982	0.486808	0.385329	0.235556	0.280567	0.139354	0.499942	0.540802	0.494677	0.255407	0.336951	0.505396	0.241131	0.521266	0.531242	0.320317	0.153714	0.479732	0.476061	0.422034	0.534783	0.269847	0.252351	0.285968	0.194068	0.143539	0.295656	0.210788	0.287427	0.565937	0.525632	0.571856	0.611188	0.263412	0.0956628	0.0784817	0.0918329	0.60942	0.565679	0.606514	0.603649	0.532042	0.28532
eragrostis_tef	0.473554	0.517256	0.484043	0.22604	0.268145	0.217437	0.179037	0.460907	0.399614	0.226486	0.200933	0.154233	0.512506	0.492722	0.500186	0.175774	0.339726	0.503997	0.222601	0.520953	0.532325	0.319126	0.150991	0.485197	0.481296	0.423291	0.547476	0.23235	0.218072	0.251106	0.169929	0.116481	0.255021	0.173588	0.295993	0.571301	0.529659	0.584092	0.568675	0.249303	0.179515	0.166689	0.178393	0.620149	0.573725	0.61479	0.609977	0.537431	0.286938
erinaceus_europaeus	0.406165	0.323951	0.261569	0.517779	0.552176	0.52294	0.492767	0.818961	0.284678	0.455299	0.690591	0.502266	0.14371	0.802438	0.2235	0.500473	0.357343	0.343114	0.707256	0.331625	0.315814	0.463697	0.568933	0.241979	0.241801	0.393321	0.162896	0.643113	0.617612	0.670535	0.654323	0.557696	0.636759	0.632058	0.373471	0.204691	0.222708	0.0744505	0.863321	0.686391	0.562812	0.581094	0.574234	0.221994	0.208832	0.190785	0.191114	0.198498	0.785964
erpetoichthys_calabaricus	0.464178	0.392989	0.335687	0.566148	0.594159	0.566452	0.517772	0.804261	0.293808	0.44762	0.681341	0.508028	0.194256	0.793486	0.295124	0.522437	0.410525	0.409775	0.690192	0.39784	0.382726	0.500494	0.591182	0.30807	0.308575	0.450663	0.240939	0.625781	0.597601	0.655022	0.646589	0.564238	0.612183	0.626858	0.414043	0.280993	0.292775	0.132368	0.865034	0.660989	0.556223	0.571824	0.567339	0.302905	0.285438	0.268453	0.268774	0.274432	0.759869
esox_lucius	0.0704784	0.11721	0.121008	0.252967	0.201632	0.189745	0.243886	0.767212	0.266924	0.42642	0.515457	0.361978	0.226995	0.774793	0.150189	0.396835	0.116457	0.100942	0.566287	0.119457	0.133445	0.140378	0.269571	0.131862	0.127102	0.0795976	0.232512	0.535767	0.521905	0.562039	0.505594	0.425829	0.54992	0.490802	0.195004	0.202544	0.166399	0.29381	0.849653	0.577849	0.397133	0.419222	0.411742	0.278071	0.213187	0.245361	0.241218	0.182725	0.651801
eucalyptus_grandis	0.531576	0.574504	0.533664	0.276435	0.332157	0.277595	0.230518	0.392561	0.436748	0.262699	0.141632	0.191181	0.554226	0.438607	0.548354	0.192766	0.391379	0.561746	0.151168	0.57715	0.586577	0.394572	0.221221	0.533563	0.5297	0.477182	0.587689	0.171039	0.155036	0.188613	0.132817	0.174167	0.195914	0.110254	0.341718	0.619691	0.579336	0.625361	0.511558	0.17789	0.227181	0.214508	0.225984	0.663702	0.619788	0.660785	0.657639	0.585794	0.21127
eufriesea_mexicana_gca001483705v1rs	0.45257	0.48886	0.437734	0.227284	0.274301	0.2226	0.164786	0.449895	0.292555	0.305982	0.342707	0.0804896	0.422512	0.579686	0.44641	0.301322	0.307434	0.483594	0.305572	0.493102	0.500552	0.372269	0.193688	0.433666	0.427743	0.387995	0.447982	0.311249	0.296378	0.318049	0.236764	0.195477	0.335926	0.26179	0.235993	0.508328	0.480079	0.488829	0.63646	0.229092	0.0377116	0.028305	0.0266086	0.529819	0.499527	0.547396	0.543862	0.481364	0.255419
eurytemora_affinis_gca000591075v2	0.124307	0.0555769	0.110226	0.30764	0.33741	0.331697	0.352148	0.801329	0.284224	0.44488	0.602438	0.427315	0.250993	0.796131	0.150961	0.430321	0.191112	0.0687063	0.636769	0.0507374	0.0630439	0.284714	0.410036	0.139357	0.138813	0.134933	0.213545	0.583712	0.564493	0.612242	0.574289	0.482238	0.589041	0.553109	0.244928	0.166697	0.15302	0.313953	0.869039	0.631518	0.479088	0.497569	0.492529	0.195925	0.163035	0.184359	0.181647	0.172753	0.726115
eutrema_salsugineum	0.707817	0.743562	0.6928	0.431905	0.526816	0.471273	0.410917	0.306782	0.514891	0.338052	0.176206	0.303123	0.668893	0.406444	0.700757	0.303753	0.562195	0.739636	0.124104	0.748602	0.756301	0.602919	0.429653	0.689746	0.683098	0.6417	0.681097	0.149667	0.175141	0.143662	0.157074	0.24806	0.162351	0.177113	0.489714	0.759829	0.733856	0.729402	0.46961	0.137531	0.258663	0.238264	0.244347	0.768232	0.747555	0.796815	0.795359	0.736252	0.026675
falco_tinnunculus	0.221807	0.132933	0.0747551	0.355034	0.394885	0.37039	0.367893	0.811938	0.294484	0.455309	0.610238	0.43613	0.0924549	0.807489	0.0470054	0.440854	0.210116	0.154305	0.645157	0.142948	0.125734	0.318041	0.435389	0.0642184	0.0690564	0.209877	0.132369	0.592331	0.575637	0.621337	0.582458	0.490621	0.599326	0.561914	0.254867	0.0293326	0.0323815	0.13841	0.879128	0.641636	0.486727	0.50547	0.500225	0.0886092	0.0489184	0.0704306	0.0677581	0.0138287	0.734551
felis_catus	0.322791	0.244979	0.187081	0.430541	0.463984	0.434256	0.400399	0.779408	0.252203	0.41721	0.611116	0.424176	0.0574814	0.768298	0.146397	0.422679	0.271081	0.26263	0.63512	0.250259	0.235886	0.372244	0.477246	0.160935	0.161066	0.309422	0.094346	0.577747	0.554635	0.605553	0.576527	0.482599	0.578854	0.553839	0.281878	0.132989	0.144257	0.0579734	0.836581	0.623742	0.48478	0.503255	0.497221	0.15779	0.138245	0.122568	0.122383	0.126297	0.722252
ficedula_albicollis	0.188022	0.10191	0.0490363	0.322729	0.36256	0.343749	0.352913	0.813354	0.295517	0.456543	0.60497	0.43271	0.100559	0.808445	0.0362288	0.442584	0.192715	0.122019	0.641351	0.109987	0.0934666	0.295968	0.415304	0.0504658	0.0566209	0.177572	0.136088	0.590992	0.575746	0.619019	0.578205	0.487565	0.600324	0.558617	0.249634	0.0427939	0.00581774	0.164087	0.879727	0.63964	0.48283	0.500759	0.496084	0.118518	0.0534477	0.0865472	0.0842698	0.0289887	0.731237
ficus_carica	0.544231	0.586355	0.54186	0.285819	0.344473	0.290548	0.24131	0.404846	0.431916	0.25662	0.169641	0.188117	0.552367	0.458475	0.554845	0.190474	0.401971	0.574584	0.160128	0.588506	0.597561	0.398719	0.229225	0.54064	0.536372	0.488895	0.584826	0.188362	0.171538	0.205231	0.124911	0.165331	0.214854	0.129608	0.34537	0.626352	0.587036	0.623097	0.531036	0.182223	0.199753	0.19132	0.197989	0.663231	0.624412	0.665913	0.66207	0.591908	0.206911
folsomia_candida	0.603315	0.638766	0.588074	0.327175	0.423627	0.370484	0.311392	0.330779	0.436407	0.260045	0.315645	0.203675	0.571302	0.486324	0.595902	0.290485	0.458175	0.635178	0.264061	0.643626	0.651362	0.510133	0.333319	0.584497	0.578293	0.537017	0.59474	0.225608	0.212472	0.224865	0.153337	0.145349	0.250819	0.179972	0.385404	0.657577	0.629961	0.637037	0.534745	0.124443	0.157343	0.134059	0.141633	0.677464	0.648903	0.697029	0.693469	0.630879	0.157792
fraxinus_excelsior	0.355442	0.402982	0.380987	0.118767	0.156164	0.100854	0.0875168	0.53059	0.327636	0.236888	0.261486	0.104248	0.435764	0.56551	0.400827	0.190784	0.236766	0.387445	0.296492	0.406144	0.418757	0.239985	0.0608024	0.385382	0.380408	0.308185	0.464983	0.303977	0.28886	0.322554	0.242136	0.180053	0.326393	0.244179	0.206646	0.468287	0.426566	0.504973	0.641958	0.322568	0.127634	0.146173	0.137062	0.529854	0.473173	0.513038	0.509319	0.435709	0.375057
fukomys_damarensis	0.311315	0.228905	0.167292	0.42451	0.45981	0.431809	0.403383	0.783179	0.251192	0.418189	0.620049	0.434462	0.0671466	0.769488	0.12815	0.432169	0.265906	0.247726	0.645536	0.235412	0.220611	0.374019	0.479483	0.146004	0.14623	0.297495	0.100663	0.587012	0.562394	0.614697	0.586473	0.493176	0.585856	0.563564	0.283589	0.111097	0.128301	0.0453825	0.833524	0.633192	0.493755	0.513573	0.507465	0.129496	0.114842	0.0966985	0.096211	0.104616	0.731973
fundulus_heteroclitus	0.144696	0.0581571	0.0903764	0.345607	0.352188	0.357314	0.388146	0.83559	0.311588	0.474567	0.647111	0.470992	0.162705	0.82612	0.0779008	0.4732	0.227081	0.0824439	0.681701	0.059297	0.0407367	0.308268	0.437164	0.0921439	0.0987489	0.151698	0.147415	0.62702	0.607096	0.655631	0.619874	0.52759	0.631391	0.597933	0.288886	0.0852806	0.0653227	0.226683	0.895643	0.674706	0.524229	0.542411	0.537699	0.147978	0.0892716	0.115858	0.113766	0.0889202	0.770571
fusarium_culmorum	0.812885	0.8526	0.825469	0.550441	0.679205	0.642848	0.595211	0.300215	0.55559	0.388	0.327924	0.526419	0.752355	0.155098	0.8175	0.406014	0.68857	0.855315	0.321477	0.859275	0.86161	0.807281	0.62928	0.811427	0.806276	0.740835	0.736552	0.296463	0.311165	0.30562	0.370827	0.417299	0.272392	0.349646	0.613435	0.84987	0.840587	0.792454	0.0974916	0.416214	0.630857	0.611614	0.625931	0.821347	0.820852	0.873996	0.875061	0.849218	0.402574
fusarium_fujikuroi	0.857548	0.897183	0.877736	0.607591	0.735401	0.706796	0.673909	0.434043	0.593381	0.437412	0.41469	0.652485	0.796337	0.174394	0.869702	0.483346	0.744095	0.902155	0.428668	0.903325	0.905036	0.871802	0.702171	0.863044	0.857999	0.787718	0.769648	0.42782	0.437526	0.43847	0.496853	0.536847	0.405312	0.470644	0.694042	0.891548	0.889131	0.823908	0.182494	0.549945	0.75257	0.733997	0.747151	0.847518	0.856618	0.912388	0.913705	0.894723	0.52242
fusarium_graminearum	0.82775	0.866191	0.843567	0.571284	0.699401	0.666495	0.624858	0.381166	0.565581	0.400613	0.36425	0.595298	0.766135	0.121317	0.835166	0.433989	0.707884	0.871168	0.372698	0.872656	0.875447	0.832021	0.657617	0.828766	0.82468	0.755551	0.746586	0.373305	0.380905	0.384834	0.440522	0.4797	0.352654	0.413596	0.644529	0.862541	0.857594	0.802975	0.134337	0.4957	0.696029	0.677291	0.690727	0.829483	0.832423	0.887093	0.887869	0.863671	0.465656
fusarium_oxysporum	0.817419	0.857152	0.830837	0.557349	0.68595	0.64899	0.60013	0.315576	0.560113	0.392879	0.332791	0.538755	0.756996	0.113026	0.823636	0.412927	0.695329	0.86015	0.33074	0.863742	0.866185	0.812946	0.634724	0.816361	0.812381	0.745359	0.740965	0.311111	0.323426	0.320736	0.38202	0.426732	0.289003	0.359293	0.619017	0.854311	0.846181	0.797036	0.0656079	0.433031	0.643319	0.624298	0.638866	0.825665	0.825623	0.878752	0.879598	0.853492	0.414743
fusarium_pseudograminearum	0.826606	0.865037	0.843495	0.572624	0.70049	0.66949	0.628731	0.388695	0.56237	0.399877	0.368909	0.599823	0.764292	0.131061	0.835162	0.437486	0.708954	0.87042	0.379413	0.871438	0.873684	0.835446	0.660879	0.829163	0.824501	0.755524	0.742942	0.380073	0.387474	0.391828	0.447317	0.485009	0.359158	0.41926	0.64867	0.861551	0.856597	0.799436	0.138741	0.502108	0.703421	0.68477	0.698061	0.825287	0.829633	0.884155	0.885731	0.862683	0.47293
fusarium_solani	0.846432	0.884971	0.864399	0.593142	0.72113	0.689638	0.647029	0.368645	0.581686	0.420398	0.385316	0.603038	0.784217	0.168741	0.855888	0.456609	0.729667	0.890439	0.3901	0.891364	0.893389	0.855487	0.681078	0.850266	0.844839	0.775958	0.761878	0.373772	0.387788	0.376196	0.446176	0.490476	0.34814	0.421898	0.666353	0.881307	0.8765	0.816687	0.111978	0.490107	0.708045	0.688696	0.703538	0.842312	0.848313	0.903352	0.905264	0.882422	0.478624
fusarium_verticillioides	0.821362	0.860267	0.835359	0.561862	0.690474	0.65564	0.610192	0.335278	0.561794	0.39465	0.344035	0.555239	0.760175	0.119524	0.828131	0.418962	0.69976	0.864456	0.345223	0.866849	0.869482	0.820828	0.644283	0.820833	0.816848	0.748564	0.74247	0.326685	0.339425	0.338693	0.398593	0.442362	0.305945	0.374008	0.62817	0.856663	0.850648	0.798723	0.0835222	0.448805	0.658944	0.640084	0.655296	0.827198	0.827747	0.881202	0.881843	0.857034	0.429841
gadus_morhua	0.128153	0.190525	0.20579	0.233668	0.117372	0.148762	0.208768	0.741977	0.248244	0.404569	0.482622	0.330968	0.29962	0.750481	0.235608	0.371215	0.097017	0.166059	0.534078	0.190764	0.206278	0.0747117	0.212453	0.216913	0.211648	0.0934026	0.31528	0.508228	0.496496	0.535174	0.474007	0.398132	0.524547	0.460333	0.168285	0.287979	0.250871	0.367373	0.825156	0.54701	0.363232	0.386946	0.377899	0.362809	0.299054	0.331045	0.326356	0.268019	0.618048
galdieria_sulphuraria	0.865689	0.905151	0.886236	0.616089	0.743748	0.714427	0.674624	0.38684	0.601785	0.442857	0.412796	0.620923	0.804694	0.130689	0.878293	0.483505	0.752664	0.910436	0.416192	0.911534	0.9133	0.879954	0.70735	0.871504	0.866223	0.796017	0.777959	0.391222	0.407929	0.392087	0.469026	0.515162	0.365632	0.445699	0.693135	0.899723	0.897285	0.832427	0.132335	0.50614	0.727816	0.705708	0.720359	0.855503	0.864891	0.920784	0.922085	0.902825	0.500763
gallus_gallus	0.157195	0.0777903	0.0313589	0.287927	0.328312	0.304455	0.306888	0.777566	0.26469	0.425784	0.561098	0.389575	0.124357	0.777048	0.0312567	0.405615	0.146328	0.0950494	0.597781	0.0828882	0.0699783	0.252293	0.368631	0.0120146	0.0126656	0.145226	0.115266	0.550991	0.536458	0.578368	0.534905	0.446979	0.561858	0.51537	0.210059	0.0899007	0.0481328	0.188938	0.848941	0.599152	0.438861	0.457412	0.45209	0.155985	0.0946542	0.134234	0.130987	0.0608883	0.688114
gambusia_affinis	0.0528837	0.089286	0.127228	0.310843	0.209708	0.260509	0.317379	0.826905	0.313075	0.473595	0.589359	0.430296	0.247691	0.824362	0.159715	0.454897	0.171941	0.0631445	0.637698	0.0889552	0.104925	0.188537	0.325602	0.139078	0.137364	0.118217	0.243743	0.600013	0.585737	0.62665	0.57647	0.492823	0.611867	0.559361	0.259844	0.203518	0.168854	0.312863	0.897139	0.646203	0.471173	0.492185	0.485417	0.279199	0.214341	0.243261	0.239808	0.190651	0.725574
gasterosteus_aculeatus	0.251429	0.309883	0.29991	0.237252	0.119596	0.14313	0.182438	0.731049	0.265385	0.407927	0.454839	0.308317	0.370562	0.750002	0.3236	0.369944	0.163972	0.288131	0.500775	0.310109	0.324391	0.0560407	0.148064	0.306411	0.302231	0.212456	0.395386	0.497306	0.48439	0.522885	0.446268	0.38145	0.517882	0.443053	0.162776	0.389144	0.346991	0.440273	0.825543	0.526671	0.320307	0.346889	0.339205	0.455641	0.393864	0.431582	0.430208	0.358146	0.566298
geospiza_fortis	0.164071	0.0747501	0.0719257	0.328621	0.35642	0.346155	0.371291	0.837152	0.316517	0.479658	0.628642	0.457931	0.129122	0.831139	0.0606434	0.46685	0.210553	0.0973681	0.667193	0.0839708	0.0669581	0.297439	0.423732	0.0738018	0.0806649	0.159334	0.144449	0.617284	0.600932	0.645976	0.604232	0.514728	0.624553	0.583896	0.275249	0.0574279	0.0312109	0.192336	0.90121	0.66636	0.507831	0.526519	0.520994	0.129723	0.068607	0.0955711	0.0920706	0.055842	0.756525
gigantopelta_aegis_gca016097555v1	0.314935	0.226764	0.169725	0.447504	0.484572	0.458056	0.436293	0.755917	0.22242	0.391911	0.635853	0.451189	0.090563	0.740403	0.137739	0.450091	0.291496	0.249463	0.649778	0.235684	0.217122	0.402215	0.511398	0.157821	0.160268	0.30747	0.055896	0.585068	0.556967	0.613532	0.598314	0.505237	0.575341	0.577224	0.314747	0.0987901	0.128299	0.127865	0.802781	0.624283	0.50679	0.525551	0.518793	0.0660523	0.0927537	0.105741	0.106839	0.106721	0.724095
globisporangium_ultimum	0.816536	0.854629	0.828429	0.552378	0.68095	0.6429	0.594113	0.313454	0.559147	0.391894	0.324662	0.505357	0.755375	0.0410753	0.820262	0.407707	0.691489	0.858033	0.31185	0.861696	0.863937	0.807305	0.628645	0.813759	0.808972	0.743313	0.739721	0.306416	0.298636	0.3409	0.358146	0.407582	0.299814	0.340468	0.613318	0.852915	0.843573	0.79604	0.102018	0.403818	0.611098	0.58938	0.604049	0.82442	0.825007	0.877729	0.878955	0.851141	0.384247
glossina_palpalis	0.295582	0.331269	0.288692	0.198341	0.139478	0.110769	0.0756921	0.509953	0.171916	0.207797	0.29773	0.113366	0.276215	0.530613	0.289168	0.27257	0.15816	0.329286	0.323774	0.33752	0.34333	0.255331	0.152585	0.279678	0.272442	0.226339	0.308461	0.276264	0.263407	0.302528	0.261021	0.169953	0.295269	0.239792	0.0747201	0.346365	0.319621	0.346614	0.606203	0.322043	0.167836	0.186959	0.181608	0.379551	0.338673	0.385945	0.38238	0.322982	0.412516
glycine_max	0.457834	0.503724	0.477276	0.216773	0.249079	0.201589	0.173638	0.491901	0.399616	0.227197	0.222691	0.154985	0.511512	0.526358	0.495248	0.153033	0.332196	0.489231	0.249841	0.507347	0.519515	0.29641	0.128557	0.480135	0.475705	0.409722	0.54716	0.265134	0.249588	0.283458	0.198769	0.140924	0.286802	0.205034	0.292119	0.564834	0.522248	0.58254	0.602612	0.276747	0.17106	0.162363	0.170052	0.617971	0.569144	0.609911	0.605326	0.532133	0.309127
gopherus_agassizii	0.369834	0.281265	0.223927	0.50224	0.538835	0.512188	0.491509	0.845956	0.312137	0.481328	0.712141	0.523495	0.157738	0.830466	0.192246	0.520796	0.345573	0.303873	0.730538	0.290698	0.272064	0.45558	0.566281	0.211764	0.214808	0.360448	0.134666	0.665534	0.639972	0.693618	0.676781	0.580323	0.65973	0.654665	0.371613	0.153052	0.181848	0.0886127	0.89356	0.708521	0.585129	0.602728	0.596978	0.151062	0.150509	0.130005	0.131983	0.160763	0.808024
gorilla_gorilla	0.323888	0.24711	0.187966	0.432249	0.46621	0.437284	0.403798	0.749542	0.217176	0.384561	0.605773	0.417451	0.0560353	0.735287	0.148215	0.414802	0.272114	0.265008	0.624487	0.252334	0.238318	0.376523	0.480013	0.162523	0.163509	0.310222	0.107431	0.561884	0.537052	0.588885	0.57008	0.474117	0.557967	0.547372	0.285766	0.132467	0.146828	0.0325519	0.799296	0.605867	0.478147	0.496212	0.490376	0.157981	0.136824	0.121315	0.121199	0.126038	0.705773
gossypium_raimondii	0.556397	0.599002	0.553557	0.298172	0.356502	0.30248	0.254239	0.390985	0.443044	0.268268	0.166914	0.199238	0.563593	0.446902	0.566629	0.201878	0.414879	0.586424	0.145897	0.601267	0.609677	0.411597	0.243378	0.552515	0.548227	0.501499	0.596082	0.175544	0.15863	0.191211	0.102203	0.145905	0.201937	0.117148	0.3564	0.637635	0.599104	0.634287	0.517511	0.169673	0.194675	0.181426	0.193417	0.6744	0.635123	0.676887	0.673738	0.603096	0.194171
gouania_willdenowi	0.0921459	0.043105	0.0593903	0.275198	0.28835	0.287175	0.31665	0.78468	0.276755	0.436244	0.575406	0.404623	0.190068	0.785526	0.0970469	0.412166	0.156027	0.0422103	0.613619	0.0501821	0.0531014	0.23771	0.366456	0.0766662	0.0761976	0.0866797	0.178399	0.562538	0.546008	0.591679	0.550338	0.460018	0.570671	0.530572	0.220881	0.128011	0.101226	0.254472	0.859883	0.611802	0.454021	0.472804	0.4677	0.201251	0.138622	0.165686	0.162409	0.124697	0.703471
guillardia_theta	0.736629	0.771943	0.725824	0.460019	0.56652	0.515219	0.457498	0.187272	0.526638	0.350709	0.182718	0.336339	0.688948	0.302105	0.730048	0.324318	0.596546	0.77048	0.130251	0.779225	0.78382	0.663626	0.485889	0.719986	0.714215	0.665789	0.695011	0.171311	0.194095	0.142237	0.190026	0.273721	0.169807	0.206193	0.512945	0.782017	0.76113	0.745909	0.362114	0.14231	0.310774	0.284665	0.298949	0.784386	0.768017	0.818018	0.816625	0.762705	0.097836
habropoda_laboriosa_gca001263275v1rs	0.440645	0.475924	0.426665	0.224973	0.265761	0.214889	0.157627	0.441701	0.29005	0.297218	0.337762	0.0704434	0.412235	0.568202	0.433619	0.300817	0.29696	0.472274	0.297221	0.481255	0.488987	0.366509	0.187252	0.422504	0.415418	0.374551	0.442451	0.301243	0.287502	0.306305	0.227349	0.186196	0.326293	0.252278	0.22224	0.49753	0.467585	0.48059	0.623589	0.215491	0.0477463	0.037184	0.0380945	0.521075	0.489725	0.536159	0.533097	0.468932	0.26542
haemaphysalis_longicornis_gca013339765v1	0.454218	0.497165	0.48234	0.239175	0.356512	0.332582	0.365912	0.396147	0.406488	0.27518	0.274878	0.429418	0.404173	0.351905	0.471231	0.163504	0.377069	0.503559	0.283833	0.500094	0.501614	0.492728	0.350721	0.46758	0.464505	0.394959	0.359112	0.398265	0.371194	0.437066	0.403101	0.443599	0.395349	0.376453	0.416173	0.489858	0.488821	0.478425	0.408166	0.449142	0.474523	0.469509	0.473724	0.435898	0.446236	0.502638	0.504751	0.494389	0.34709
haliotis_rufescens_gca023055435v1rs	0.182379	0.0980992	0.0816915	0.3285	0.368005	0.346308	0.335313	0.729394	0.208546	0.37	0.563313	0.37678	0.154522	0.720695	0.0708084	0.37412	0.181492	0.115566	0.586463	0.104538	0.107409	0.293435	0.406882	0.0659239	0.0613843	0.176616	0.109436	0.527217	0.503183	0.554986	0.529881	0.436093	0.527157	0.507251	0.216999	0.0953798	0.0899387	0.21616	0.79373	0.573384	0.436681	0.456217	0.450115	0.114719	0.073442	0.125218	0.125641	0.0955858	0.67236
haplochromis_burtoni	0.0478616	0.0812661	0.107733	0.288912	0.222111	0.239049	0.294789	0.806357	0.296528	0.455782	0.565447	0.405208	0.229756	0.806592	0.141254	0.43467	0.151325	0.0571713	0.612848	0.0813938	0.0965184	0.179302	0.313246	0.120592	0.119432	0.103373	0.225738	0.576228	0.562007	0.602885	0.55131	0.46856	0.589195	0.534106	0.23612	0.187005	0.151015	0.295635	0.879766	0.621046	0.448171	0.467263	0.461408	0.262371	0.197331	0.226003	0.222648	0.171219	0.701156
harpegnathos_saltator_gca003227715v2rs	0.436158	0.473775	0.421751	0.20817	0.248407	0.19147	0.133287	0.523862	0.301653	0.319292	0.341509	0.116502	0.421209	0.616625	0.433938	0.280901	0.288333	0.467434	0.319478	0.4769	0.484356	0.328116	0.152268	0.419877	0.413689	0.373382	0.452172	0.34504	0.327079	0.353604	0.266189	0.22073	0.369859	0.289653	0.223114	0.501323	0.467781	0.491844	0.682347	0.294789	0.0511344	0.0689353	0.0649721	0.53199	0.496497	0.541841	0.539508	0.468544	0.280594
helianthus_annuus	0.522688	0.559705	0.50789	0.252782	0.340724	0.28956	0.233705	0.321877	0.395024	0.221104	0.0573236	0.248462	0.513474	0.35752	0.520909	0.15151	0.374733	0.553776	0.0987999	0.563192	0.570976	0.445273	0.265361	0.506041	0.500209	0.460053	0.546164	0.216452	0.189789	0.255252	0.221315	0.262071	0.213535	0.194639	0.309007	0.589022	0.554517	0.583882	0.431863	0.267329	0.307528	0.295035	0.305708	0.624056	0.585356	0.628823	0.626272	0.554602	0.185621
heliconius_melpomene	0.196211	0.25567	0.252834	0.202322	0.082015	0.105259	0.16612	0.704356	0.232681	0.370479	0.439236	0.289515	0.336062	0.715829	0.276375	0.336118	0.119316	0.233033	0.491006	0.256387	0.270333	0.068126	0.153532	0.259319	0.255556	0.158194	0.354449	0.469144	0.457604	0.496921	0.430872	0.358577	0.485917	0.420103	0.130437	0.340049	0.299582	0.406845	0.791064	0.506545	0.319155	0.343103	0.334329	0.40949	0.345723	0.382907	0.380279	0.312136	0.574195
helobdella_robusta	0.388389	0.438345	0.417162	0.165843	0.176323	0.134126	0.114172	0.606518	0.348148	0.301338	0.332283	0.17877	0.458474	0.636294	0.434799	0.258007	0.271662	0.42233	0.366892	0.441452	0.455065	0.194636	0.0554261	0.420687	0.415622	0.343215	0.492901	0.378488	0.363872	0.397722	0.314976	0.256077	0.399795	0.320032	0.234793	0.504957	0.462227	0.528429	0.712056	0.393773	0.179484	0.205598	0.197635	0.559843	0.509389	0.549025	0.544788	0.471374	0.421099
hermetia_illucens_gca905115235v1	0.241453	0.280393	0.259601	0.252724	0.287911	0.259084	0.234802	0.565705	0.0562408	0.207678	0.448529	0.260215	0.179371	0.54822	0.251389	0.257099	0.12578	0.285733	0.465242	0.286663	0.28845	0.25335	0.309192	0.245467	0.240397	0.171228	0.156068	0.400705	0.372983	0.428285	0.413133	0.315967	0.391655	0.390901	0.113291	0.276313	0.271815	0.21169	0.609743	0.440902	0.321386	0.338826	0.332768	0.237919	0.242528	0.297867	0.299528	0.277251	0.540314
heterocephalus_glaber_female	0.236045	0.169197	0.12652	0.338163	0.369788	0.340567	0.299533	0.675344	0.159173	0.318808	0.501799	0.31479	0.0555422	0.669869	0.118074	0.312304	0.182024	0.184527	0.525022	0.174515	0.160681	0.276948	0.375467	0.112334	0.107088	0.222479	0.0898232	0.466867	0.444584	0.49514	0.467101	0.373427	0.468424	0.444339	0.18833	0.148955	0.140165	0.126767	0.742806	0.513504	0.374544	0.394082	0.388243	0.165327	0.133317	0.18315	0.182503	0.146847	0.612169
hippocampus_comes	0.104692	0.16988	0.180598	0.292674	0.164487	0.213007	0.270912	0.807795	0.304827	0.464552	0.546357	0.397836	0.284005	0.814022	0.209719	0.437475	0.155466	0.144664	0.59885	0.170376	0.185058	0.103555	0.25409	0.191323	0.186616	0.111505	0.292701	0.573924	0.561306	0.600519	0.538135	0.464427	0.589518	0.527007	0.234165	0.263827	0.226234	0.350627	0.888521	0.613582	0.425891	0.451084	0.441427	0.338316	0.274933	0.306809	0.302226	0.242369	0.680276
histoplasma_capsulatum	0.721961	0.756837	0.713266	0.445298	0.55698	0.508566	0.452032	0.11979	0.511472	0.33464	0.266243	0.323212	0.673752	0.274837	0.715299	0.309089	0.582115	0.755365	0.21254	0.763969	0.768913	0.66184	0.482213	0.704804	0.698356	0.651295	0.678819	0.156744	0.178654	0.127021	0.184099	0.258849	0.15436	0.193263	0.498325	0.767244	0.746099	0.730588	0.284677	0.134166	0.383518	0.361598	0.374159	0.767536	0.752555	0.802585	0.801799	0.748253	0.168986
hofstenia_miamia	0.210637	0.252389	0.23838	0.293036	0.32768	0.298634	0.266618	0.593016	0.16029	0.228366	0.460049	0.274069	0.15814	0.578566	0.227573	0.273774	0.132885	0.25949	0.475155	0.257299	0.258403	0.244444	0.342704	0.223108	0.218972	0.170921	0.126453	0.410391	0.385042	0.438189	0.422764	0.328566	0.404014	0.400895	0.169411	0.246173	0.245415	0.232408	0.642372	0.453727	0.331168	0.35035	0.343032	0.212033	0.209366	0.264578	0.266607	0.251004	0.553532
homarus_americanus_gca018991925v1	0.170409	0.118742	0.0932684	0.283561	0.320107	0.294187	0.282381	0.707201	0.193124	0.352745	0.517436	0.334807	0.109702	0.703052	0.0845167	0.336914	0.128711	0.120817	0.545266	0.125404	0.128312	0.239227	0.351601	0.0786059	0.0738957	0.15686	0.112442	0.491171	0.471269	0.519738	0.48493	0.392734	0.495472	0.461958	0.166062	0.123762	0.106885	0.173823	0.77672	0.538235	0.391597	0.410827	0.40545	0.169782	0.115588	0.161343	0.159117	0.114433	0.633577
homo_sapiens	0.381577	0.300185	0.238401	0.492716	0.527016	0.498081	0.464434	0.807385	0.274535	0.442675	0.667397	0.479637	0.116603	0.793221	0.19916	0.476923	0.332688	0.318425	0.685295	0.307454	0.291567	0.436743	0.540872	0.218112	0.217465	0.368667	0.141191	0.622035	0.597179	0.648856	0.631271	0.534994	0.617543	0.608626	0.34637	0.182707	0.199731	0.064938	0.853468	0.665842	0.539237	0.557544	0.551599	0.201367	0.187267	0.169414	0.169733	0.176257	0.765603
hordeum_vulgare	0.572966	0.610899	0.558806	0.301132	0.390569	0.337086	0.278412	0.283253	0.427217	0.25122	0.0526137	0.24543	0.553494	0.310629	0.569648	0.189038	0.425421	0.603507	0.0536945	0.61359	0.621703	0.484804	0.305469	0.555821	0.548598	0.510616	0.581835	0.213372	0.186101	0.252172	0.218207	0.258569	0.210455	0.191559	0.357466	0.635251	0.603455	0.621887	0.387006	0.264249	0.34126	0.324062	0.336937	0.662444	0.629589	0.675199	0.672951	0.603131	0.135675
hucho_hucho	0.107221	0.144158	0.102936	0.225605	0.231051	0.204596	0.205902	0.722586	0.237554	0.393505	0.467802	0.31019	0.193726	0.73772	0.12359	0.357405	0.0875085	0.137405	0.515612	0.146908	0.156335	0.151222	0.267611	0.10762	0.102943	0.0706542	0.200208	0.487287	0.475177	0.515115	0.454316	0.376411	0.506275	0.439491	0.150294	0.191265	0.148905	0.259523	0.81341	0.526217	0.350623	0.368972	0.364002	0.25516	0.19593	0.235281	0.231666	0.158074	0.602092
hyalella_azteca_gca000764305v2	0.125931	0.188703	0.212921	0.166769	0.112375	0.133584	0.184006	0.683957	0.212364	0.333831	0.452213	0.287132	0.3168	0.684607	0.242923	0.311701	0.096212	0.160823	0.495355	0.188663	0.204493	0.119217	0.212275	0.224459	0.220038	0.0929581	0.326005	0.455932	0.441552	0.482661	0.433943	0.349374	0.467544	0.416099	0.115642	0.294462	0.258267	0.383892	0.757674	0.502657	0.333303	0.352615	0.347434	0.369742	0.305489	0.334749	0.330672	0.275935	0.585422
hyalomma_asiaticum_gca013339685v1	0.243979	0.285826	0.271922	0.287959	0.320663	0.291669	0.25259	0.561774	0.192536	0.19709	0.441548	0.258094	0.192016	0.547323	0.261049	0.25875	0.163713	0.2928	0.45498	0.290659	0.292099	0.279809	0.328807	0.256451	0.252217	0.182468	0.154612	0.389666	0.361667	0.418515	0.404057	0.312015	0.379826	0.382688	0.20221	0.279461	0.279049	0.264617	0.610828	0.428426	0.312644	0.331018	0.324315	0.239601	0.241254	0.297112	0.298412	0.284624	0.527242
hyaloperonospora_arabidopsidis	0.781797	0.818419	0.78732	0.512063	0.638416	0.597476	0.547285	0.392726	0.535817	0.36386	0.278253	0.486749	0.721737	0.148404	0.780647	0.365733	0.651069	0.818641	0.26857	0.825435	0.828005	0.760411	0.581898	0.774542	0.767598	0.706537	0.712316	0.393186	0.368004	0.432533	0.398802	0.441509	0.389333	0.371869	0.568198	0.817026	0.804053	0.768622	0.206045	0.442953	0.58498	0.566721	0.580182	0.799207	0.795179	0.848484	0.849159	0.812243	0.355824
hydra_vulgaris_gca000004095v1	0.223586	0.229165	0.207508	0.329938	0.36268	0.333703	0.291255	0.598867	0.0842338	0.238351	0.475635	0.293984	0.129245	0.590129	0.199533	0.29746	0.170923	0.233918	0.487189	0.236132	0.238426	0.269213	0.367364	0.192838	0.188022	0.209765	0.11827	0.421906	0.392854	0.450952	0.43783	0.348071	0.41118	0.417123	0.181356	0.226375	0.219992	0.173711	0.661856	0.460474	0.346305	0.364107	0.358255	0.207071	0.199769	0.253001	0.253993	0.226069	0.559453
hypsibius_exemplaris_gca002082055v1	0.566889	0.610913	0.567595	0.311384	0.36411	0.313013	0.266171	0.572687	0.458664	0.307922	0.33059	0.215294	0.579388	0.630998	0.580896	0.262052	0.426927	0.597886	0.333104	0.613344	0.621374	0.396822	0.242914	0.567251	0.562888	0.513604	0.612274	0.362499	0.345529	0.378852	0.286566	0.236549	0.388014	0.302269	0.371854	0.652814	0.612655	0.649613	0.703756	0.343696	0.159171	0.141447	0.146776	0.690059	0.650548	0.69202	0.6881	0.618392	0.313956
ictalurus_punctatus	0.084922	0.00987311	0.0690994	0.306278	0.289589	0.303412	0.344737	0.817788	0.295796	0.459405	0.605369	0.43492	0.203236	0.810734	0.107513	0.445973	0.184271	0.02093	0.644039	0.0158384	0.0267084	0.252206	0.382558	0.0874317	0.0888453	0.104804	0.187407	0.595591	0.580388	0.624125	0.581222	0.492531	0.604209	0.562135	0.254193	0.135816	0.109206	0.267507	0.880832	0.644423	0.484031	0.503296	0.498095	0.208155	0.145478	0.173317	0.170109	0.134195	0.733811
ictidomys_tridecemlineatus	0.313608	0.231759	0.170411	0.426912	0.461546	0.432545	0.401093	0.77601	0.244322	0.411266	0.61704	0.428989	0.0626712	0.762335	0.130192	0.42782	0.267073	0.250151	0.638619	0.238526	0.223113	0.373225	0.477528	0.148951	0.149176	0.300463	0.0969771	0.578348	0.553564	0.605667	0.583326	0.487979	0.576911	0.560868	0.282269	0.11335	0.13163	0.0449297	0.825764	0.624335	0.490492	0.509998	0.503933	0.131315	0.114839	0.0965584	0.0970681	0.105839	0.72383
ipomoea_triloba	0.503286	0.547277	0.510302	0.253013	0.298174	0.247074	0.206568	0.468846	0.419592	0.245615	0.216003	0.172938	0.533196	0.516904	0.525711	0.173122	0.367171	0.534355	0.223359	0.550525	0.561261	0.342476	0.179396	0.510916	0.507057	0.452302	0.568379	0.249447	0.232126	0.265629	0.176409	0.137937	0.274365	0.188603	0.319507	0.596762	0.556602	0.604754	0.590173	0.245974	0.167462	0.163984	0.166577	0.642243	0.597475	0.638524	0.634731	0.563218	0.264069
ixodes_persulcatus_gca013358835v1	0.255204	0.217131	0.199712	0.362178	0.393843	0.36439	0.321664	0.616655	0.101805	0.253016	0.497164	0.318922	0.116628	0.604469	0.190274	0.3269	0.203198	0.222873	0.507023	0.223281	0.22501	0.299441	0.396674	0.184624	0.179571	0.241713	0.0990664	0.442086	0.413504	0.4714	0.46018	0.373936	0.432068	0.439649	0.212302	0.213227	0.209047	0.173536	0.672672	0.481015	0.369305	0.385634	0.380988	0.18778	0.181713	0.235189	0.236859	0.214784	0.579718
jaculus_jaculus	0.365082	0.284625	0.223164	0.473033	0.506136	0.476996	0.43849	0.767679	0.234931	0.402873	0.63363	0.447018	0.093195	0.753365	0.183539	0.44614	0.314234	0.303099	0.649757	0.291304	0.275905	0.414387	0.514631	0.201994	0.201884	0.352155	0.125394	0.585643	0.559763	0.61309	0.596581	0.500864	0.579116	0.57461	0.324259	0.167706	0.184278	0.0249396	0.816764	0.628395	0.504894	0.523771	0.516385	0.187371	0.171501	0.153978	0.153829	0.161315	0.727713
juglans_regia	0.361006	0.407033	0.382696	0.120751	0.157292	0.105393	0.0836329	0.535487	0.319646	0.235138	0.26024	0.109182	0.429773	0.565924	0.401929	0.188811	0.237516	0.392802	0.30404	0.410693	0.422678	0.233413	0.0538748	0.386075	0.381361	0.313355	0.463081	0.305944	0.291204	0.325556	0.247297	0.182799	0.32749	0.247594	0.20492	0.47013	0.42762	0.499214	0.641882	0.328093	0.128289	0.154615	0.145094	0.529694	0.474482	0.515136	0.510526	0.437514	0.379795
junco_hyemalis	0.203535	0.115149	0.0922881	0.357702	0.395981	0.381326	0.395958	0.836847	0.313487	0.477299	0.645219	0.467327	0.112093	0.828273	0.078297	0.471404	0.235028	0.138817	0.678275	0.122168	0.104443	0.333769	0.455173	0.0923744	0.0969621	0.202332	0.141249	0.623576	0.605476	0.653281	0.615926	0.523765	0.630148	0.594484	0.287943	0.0191969	0.0470076	0.162347	0.898435	0.672826	0.520421	0.538925	0.533762	0.0887541	0.0581506	0.0561945	0.053371	0.0418887	0.766382
kalanchoe_fedtschenkoi	0.59975	0.636611	0.586522	0.331324	0.404581	0.348805	0.293368	0.357036	0.46036	0.283773	0.148896	0.222364	0.588848	0.421305	0.59946	0.22359	0.451475	0.628831	0.120677	0.640276	0.649064	0.46446	0.293654	0.585145	0.579337	0.538427	0.616129	0.148604	0.13157	0.163858	0.127368	0.167872	0.175537	0.100597	0.388426	0.66751	0.633562	0.656309	0.490488	0.173294	0.213279	0.199723	0.210958	0.697283	0.663627	0.70819	0.706022	0.63387	0.14201
komagataella_pastoris	0.883931	0.925833	0.911704	0.658377	0.782125	0.757878	0.772554	0.776528	0.788565	0.657973	0.533281	0.81918	0.832015	0.524177	0.901072	0.57944	0.800089	0.932766	0.580623	0.930302	0.932077	0.919114	0.769593	0.89639	0.892171	0.822825	0.78963	0.775605	0.750129	0.812816	0.782152	0.825671	0.771458	0.755482	0.81497	0.919514	0.919053	0.862367	0.583035	0.822697	0.886478	0.874029	0.884562	0.864326	0.876452	0.933372	0.935211	0.924812	0.691463
kryptolebias_marmoratus	0.0510534	0.109982	0.130995	0.287293	0.194066	0.219054	0.280325	0.804695	0.296248	0.455972	0.550746	0.399694	0.243074	0.806396	0.161549	0.432371	0.14863	0.0870767	0.602297	0.110151	0.124509	0.150429	0.284622	0.142665	0.13884	0.102501	0.244855	0.573285	0.559627	0.599585	0.541606	0.463883	0.587314	0.528863	0.233589	0.212261	0.176266	0.309307	0.879699	0.615424	0.432824	0.455413	0.448505	0.287628	0.222979	0.253776	0.248985	0.193838	0.688566
labrus_bergylta	0.0386319	0.105521	0.143462	0.287512	0.19391	0.237727	0.293969	0.803691	0.291361	0.451789	0.564671	0.406618	0.262444	0.80272	0.176842	0.431442	0.149003	0.0791303	0.613816	0.105846	0.121559	0.168964	0.308479	0.156434	0.15496	0.0963077	0.261179	0.577106	0.562704	0.603808	0.552316	0.469942	0.588751	0.535452	0.236479	0.218905	0.18491	0.328411	0.875496	0.622302	0.446888	0.467893	0.460958	0.294164	0.229847	0.25802	0.253957	0.206716	0.700992
lactuca_sativa	0.581266	0.618357	0.566636	0.309326	0.394549	0.338585	0.279521	0.343138	0.426787	0.250826	0.137497	0.190643	0.55749	0.409825	0.577939	0.191885	0.433729	0.612534	0.108574	0.621977	0.629644	0.473122	0.298428	0.563883	0.556689	0.518625	0.583701	0.138291	0.118659	0.177092	0.143153	0.183516	0.162412	0.116479	0.365486	0.641516	0.611663	0.62431	0.477433	0.189168	0.224881	0.21237	0.22339	0.665254	0.634213	0.680529	0.677425	0.61072	0.133222
larimichthys_crocea	0.155694	0.213578	0.210304	0.258719	0.13144	0.165049	0.219188	0.76579	0.273604	0.431298	0.493428	0.347602	0.29291	0.778504	0.236036	0.399686	0.12155	0.192059	0.544745	0.213946	0.227949	0.0474606	0.192903	0.21796	0.213873	0.116323	0.312496	0.530451	0.518251	0.558106	0.487297	0.41799	0.549929	0.479143	0.193953	0.296136	0.257794	0.363301	0.853412	0.565707	0.367766	0.395229	0.386455	0.368037	0.304001	0.340382	0.336706	0.270553	0.620059
lates_calcarifer	0.176014	0.2344	0.230804	0.266851	0.140957	0.167709	0.219033	0.767303	0.28103	0.438623	0.490467	0.3437	0.31211	0.784567	0.255982	0.404338	0.130017	0.2117	0.539088	0.23404	0.248885	0.0261996	0.184346	0.237874	0.234378	0.136902	0.333132	0.53291	0.519948	0.558899	0.482622	0.416678	0.553071	0.47966	0.197931	0.31871	0.277369	0.382163	0.859772	0.562553	0.360628	0.388044	0.379255	0.388411	0.324218	0.361413	0.35936	0.290765	0.612161
laticauda_laticaudata	0.216443	0.127552	0.0941162	0.371239	0.408434	0.392051	0.39066	0.806078	0.285049	0.445971	0.62429	0.440207	0.162598	0.797277	0.0728296	0.441301	0.234084	0.150085	0.650841	0.131944	0.111605	0.343405	0.459657	0.0886246	0.0929665	0.213107	0.127054	0.595807	0.574718	0.623931	0.591774	0.498366	0.598654	0.568692	0.274513	0.0779138	0.0751391	0.219214	0.869482	0.642736	0.498458	0.518271	0.512363	0.0752319	0.0671573	0.0806032	0.0809649	0.0875475	0.73941
latimeria_chalumnae	0.438499	0.354678	0.292488	0.547936	0.582476	0.552956	0.512965	0.774755	0.273879	0.441592	0.687465	0.511306	0.170053	0.757569	0.25481	0.51824	0.388003	0.374377	0.69513	0.362848	0.34682	0.490831	0.588669	0.273513	0.273575	0.424925	0.186126	0.631446	0.603884	0.660945	0.65241	0.566048	0.615923	0.631246	0.400099	0.234397	0.253486	0.0994006	0.814879	0.663099	0.561211	0.576484	0.573078	0.230187	0.234929	0.213946	0.215739	0.227827	0.755028
leersia_perrieri	0.470151	0.515411	0.484045	0.225279	0.262642	0.21413	0.178342	0.488496	0.394275	0.221154	0.217994	0.148803	0.50875	0.523189	0.499375	0.163245	0.339444	0.501275	0.246977	0.519219	0.531089	0.303073	0.141129	0.485033	0.481199	0.421629	0.543613	0.261532	0.246207	0.279928	0.195367	0.138288	0.284521	0.202286	0.294081	0.571314	0.529465	0.580267	0.599182	0.273581	0.165978	0.154075	0.164667	0.617238	0.571311	0.612448	0.6091	0.537156	0.302433
leishmania_major	0.914813	0.960411	0.943361	0.714922	0.826586	0.802749	0.841659	0.872254	0.882216	0.750943	0.611513	0.905376	0.865946	0.630881	0.932008	0.636672	0.848243	0.966644	0.665242	0.962145	0.964572	0.957344	0.826195	0.929196	0.92763	0.860412	0.81455	0.874373	0.847103	0.913079	0.879209	0.919571	0.871304	0.852561	0.891383	0.946556	0.948849	0.954533	0.688374	0.92525	0.948411	0.945256	0.947621	0.882367	0.897145	0.955304	0.957132	0.954034	0.769366
lepeophtheirus_salmonis	0.429974	0.465817	0.426903	0.189709	0.274037	0.229056	0.175244	0.375642	0.241871	0.150385	0.289554	0.112575	0.381798	0.409232	0.425022	0.264394	0.292692	0.463986	0.235825	0.472153	0.476996	0.390038	0.209686	0.415006	0.407155	0.35802	0.399255	0.143982	0.129863	0.169088	0.152744	0.0740743	0.166874	0.1322	0.205355	0.473662	0.453275	0.443895	0.482459	0.187739	0.215546	0.196625	0.211113	0.484059	0.461117	0.510619	0.508819	0.456884	0.284549
lepidothrix_coronata	0.224577	0.135562	0.10875	0.377178	0.414632	0.399348	0.412969	0.849027	0.32454	0.487667	0.663928	0.48381	0.12387	0.838953	0.0953431	0.485396	0.251806	0.158745	0.694688	0.142986	0.124349	0.352136	0.473212	0.109616	0.11564	0.220353	0.146596	0.639322	0.619077	0.667759	0.632902	0.541079	0.643009	0.611116	0.305561	0.0290039	0.0643291	0.152995	0.908123	0.686652	0.538348	0.557312	0.551707	0.076603	0.0612622	0.0335078	0.0297617	0.060564	0.783157
lepisosteus_oculatus	0.150778	0.0697188	0.0878523	0.344376	0.364952	0.367134	0.391915	0.822215	0.294124	0.459289	0.643866	0.465007	0.147787	0.810716	0.0750565	0.465751	0.231252	0.0950367	0.67577	0.0684242	0.0528359	0.318372	0.445715	0.0892302	0.0955831	0.16379	0.12717	0.620706	0.598907	0.648588	0.614033	0.521431	0.622003	0.592276	0.285451	0.075339	0.0501082	0.212215	0.875438	0.667273	0.518371	0.536836	0.531771	0.142621	0.0830164	0.110218	0.106781	0.074672	0.764576
leptinotarsa_decemlineata_gca000500325v2	0.120305	0.126977	0.106019	0.239646	0.277425	0.256345	0.255548	0.698783	0.181046	0.34107	0.499337	0.325015	0.165304	0.692387	0.0960958	0.330768	0.096747	0.131223	0.533759	0.134096	0.136112	0.205381	0.321928	0.090829	0.0855302	0.10754	0.155719	0.48235	0.464986	0.511404	0.470973	0.380089	0.48954	0.450571	0.142309	0.140669	0.11753	0.229068	0.765073	0.531385	0.375261	0.393445	0.388769	0.203059	0.143225	0.182943	0.178877	0.123874	0.62394
leptobrachium_leishanense	0.306629	0.243634	0.225395	0.400299	0.42645	0.400157	0.349019	0.599837	0.156401	0.281488	0.500792	0.331627	0.14572	0.589307	0.214469	0.351243	0.25347	0.259276	0.508022	0.24887	0.245367	0.333881	0.418797	0.210019	0.206295	0.29533	0.115168	0.446171	0.417651	0.474507	0.467444	0.388412	0.430858	0.449372	0.250838	0.232996	0.232202	0.22865	0.656553	0.47528	0.378095	0.393476	0.38747	0.202011	0.198903	0.251994	0.253033	0.238121	0.569926
leptosphaeria_maculans	0.791242	0.828242	0.79694	0.522308	0.649151	0.608773	0.55796	0.247174	0.541816	0.371921	0.289021	0.471757	0.730331	0.130802	0.791346	0.376372	0.661654	0.829718	0.276941	0.835358	0.837579	0.771706	0.592524	0.784433	0.77805	0.717274	0.720504	0.246126	0.26274	0.250651	0.323477	0.372864	0.2237	0.30489	0.579357	0.827395	0.815096	0.776487	0.0986201	0.36238	0.578495	0.556321	0.570858	0.806649	0.803335	0.856805	0.857239	0.822934	0.351307
leptotrombidium_deliense	0.78321	0.820199	0.792284	0.51684	0.644418	0.605611	0.556319	0.246849	0.533932	0.363427	0.288717	0.474661	0.722006	0.0468937	0.784839	0.370955	0.656057	0.822992	0.27713	0.828223	0.830109	0.768761	0.590387	0.778864	0.772301	0.709913	0.711619	0.247076	0.264899	0.263656	0.325104	0.373032	0.22275	0.306543	0.576341	0.819668	0.807507	0.7682	0.099149	0.357433	0.581117	0.559599	0.574321	0.798389	0.794805	0.847725	0.848834	0.816872	0.353599
limulus_polyphemus_gca000517525v1	0.469155	0.38095	0.319447	0.586036	0.620741	0.59143	0.555051	0.829391	0.314764	0.484378	0.734927	0.556445	0.208296	0.812123	0.283718	0.560927	0.426008	0.402645	0.743796	0.390389	0.372787	0.53047	0.630953	0.303534	0.304731	0.456901	0.204423	0.679754	0.651065	0.708653	0.698816	0.611316	0.665384	0.678059	0.440046	0.256475	0.280154	0.138545	0.868644	0.713155	0.607355	0.623491	0.619055	0.239031	0.254577	0.232725	0.235024	0.255184	0.807553
linepithema_humile_gca000217595v1rs	0.474386	0.510923	0.459296	0.219905	0.285338	0.228344	0.170193	0.509715	0.330968	0.321432	0.350525	0.112248	0.454893	0.611777	0.472423	0.294095	0.326096	0.505396	0.318945	0.514685	0.523351	0.359404	0.185581	0.457711	0.450568	0.411628	0.484848	0.340685	0.323527	0.348209	0.262862	0.219062	0.36683	0.286805	0.259876	0.537154	0.505882	0.524804	0.675454	0.283182	0.031346	0.052119	0.0455725	0.564654	0.529994	0.576022	0.573038	0.505193	0.24824
lingula_anatina	0.194855	0.264688	0.27677	0.201116	0.0766895	0.128588	0.188093	0.718425	0.261221	0.371401	0.461095	0.311659	0.366125	0.72078	0.305195	0.346453	0.149469	0.236735	0.512955	0.264521	0.280581	0.0868633	0.182106	0.287418	0.28223	0.167885	0.385259	0.486971	0.472818	0.513159	0.452404	0.377191	0.500938	0.440882	0.146114	0.361186	0.323753	0.436314	0.795376	0.527522	0.341155	0.365611	0.356367	0.435832	0.371892	0.404052	0.399705	0.337695	0.596553
lolium_perenne	0.474071	0.517987	0.48144	0.222205	0.274753	0.220238	0.176491	0.411409	0.398492	0.226167	0.134149	0.190326	0.510866	0.437952	0.497723	0.151891	0.336447	0.505048	0.180702	0.52092	0.530606	0.35559	0.176754	0.4827	0.478895	0.421365	0.546396	0.179573	0.166461	0.201939	0.164009	0.204371	0.200699	0.137362	0.293392	0.568876	0.527243	0.581822	0.513674	0.210051	0.246822	0.234198	0.245441	0.61737	0.570873	0.611859	0.607122	0.534842	0.258252
lonchura_striata_domestica	0.21173	0.12334	0.101496	0.367758	0.405005	0.392527	0.406533	0.84603	0.320773	0.484708	0.655002	0.47854	0.12037	0.836267	0.0865504	0.481415	0.246006	0.146426	0.689258	0.13152	0.113779	0.344449	0.468594	0.101159	0.106949	0.210567	0.14394	0.634488	0.615632	0.662974	0.627619	0.535617	0.640011	0.605628	0.296627	0.0247906	0.0558753	0.159573	0.903975	0.682722	0.532391	0.550274	0.545921	0.0794336	0.059582	0.0462478	0.0424942	0.0516821	0.777756
lottia_gigantea	0.286373	0.34596	0.336121	0.072718	0.068886	0.0453595	0.0660853	0.589024	0.294681	0.246271	0.337128	0.183849	0.402504	0.594609	0.358628	0.216999	0.198083	0.323098	0.38863	0.346231	0.360285	0.195327	0.0595017	0.341643	0.337479	0.248828	0.430195	0.358028	0.343485	0.38426	0.328074	0.248015	0.371286	0.312586	0.172022	0.425216	0.38273	0.470312	0.669276	0.39965	0.218556	0.241537	0.234312	0.490242	0.430285	0.468163	0.466765	0.39295	0.474365
loxodonta_africana	0.299371	0.221392	0.164503	0.406344	0.439416	0.410167	0.373792	0.72511	0.194019	0.360392	0.577824	0.38939	0.0292093	0.71214	0.123873	0.386474	0.246869	0.23883	0.595774	0.226671	0.212359	0.348786	0.450244	0.137516	0.137862	0.285708	0.0722835	0.533657	0.508177	0.560347	0.541773	0.44484	0.530468	0.519561	0.258552	0.114511	0.121375	0.0963585	0.775543	0.578219	0.450093	0.468044	0.46144	0.136858	0.116171	0.132165	0.133891	0.119492	0.678629
lucilia_cuprina	0.360426	0.395999	0.357166	0.152081	0.205766	0.165218	0.117314	0.440218	0.220393	0.142814	0.251311	0.0937032	0.332578	0.456431	0.354737	0.226151	0.222937	0.394169	0.25679	0.402978	0.407634	0.32948	0.151273	0.345026	0.337746	0.293423	0.367998	0.208585	0.19413	0.236156	0.194515	0.104508	0.222359	0.174212	0.141696	0.414639	0.385973	0.403487	0.532954	0.256541	0.187327	0.169784	0.182646	0.440847	0.406061	0.454236	0.450871	0.387286	0.347083
lupinus_angustifolius	0.465558	0.514848	0.491119	0.229928	0.255392	0.210463	0.1871	0.518045	0.409953	0.236902	0.248849	0.164367	0.522707	0.554012	0.508278	0.176844	0.345533	0.498505	0.275534	0.51746	0.53042	0.283433	0.132041	0.493175	0.489013	0.419364	0.557797	0.291818	0.276031	0.310063	0.224497	0.167384	0.314408	0.231442	0.303881	0.578464	0.536101	0.593946	0.630312	0.302452	0.172349	0.169357	0.171561	0.629559	0.581847	0.623058	0.618259	0.5456	0.329466
lynx_canadensis	0.328857	0.248867	0.190715	0.436756	0.470976	0.441925	0.405801	0.786045	0.258192	0.422918	0.615201	0.430351	0.0641983	0.774072	0.150715	0.429249	0.276998	0.267405	0.641262	0.254901	0.239955	0.379548	0.482584	0.165953	0.165623	0.315415	0.0963384	0.584727	0.560835	0.612272	0.581587	0.487886	0.584889	0.558486	0.289712	0.136218	0.148241	0.0521776	0.842067	0.630773	0.488129	0.507963	0.50193	0.160171	0.141214	0.12404	0.124494	0.129516	0.729183
lytechinus_variegatus_gca018143015v1	0.211058	0.122863	0.0960783	0.369836	0.406958	0.392931	0.393322	0.773348	0.241569	0.408952	0.623262	0.436921	0.163028	0.760087	0.0726971	0.43461	0.23607	0.146895	0.646548	0.125854	0.10709	0.34419	0.461091	0.0899285	0.0939068	0.210178	0.111212	0.584527	0.55968	0.611888	0.590382	0.496011	0.58053	0.567359	0.275607	0.077612	0.074931	0.221262	0.82312	0.628367	0.497264	0.517039	0.511194	0.0812286	0.0682001	0.0852651	0.0865661	0.0871428	0.728599
macaca_fascicularis	0.341067	0.269486	0.213672	0.444043	0.476111	0.447112	0.40392	0.72283	0.18995	0.357842	0.592146	0.408342	0.0734119	0.70833	0.172122	0.409857	0.288558	0.285957	0.607497	0.274469	0.259788	0.382179	0.480062	0.184336	0.184756	0.328207	0.123745	0.542488	0.516417	0.570737	0.554998	0.462407	0.535523	0.533483	0.293817	0.160562	0.170505	0.12812	0.771474	0.585097	0.463486	0.482147	0.474949	0.188641	0.166766	0.152358	0.151512	0.152505	0.684726
macaca_mulatta	0.316342	0.241762	0.186956	0.420253	0.452489	0.423171	0.381774	0.701346	0.167521	0.336351	0.573212	0.387926	0.0700676	0.685253	0.144537	0.387949	0.263867	0.259203	0.58764	0.247341	0.233144	0.35989	0.457777	0.157218	0.157951	0.303365	0.0957273	0.522399	0.496418	0.550624	0.535532	0.441937	0.515451	0.513782	0.27064	0.151873	0.152539	0.157265	0.74552	0.565184	0.444006	0.462486	0.455551	0.160696	0.138535	0.164508	0.165981	0.157662	0.664645
macaca_nemestrina	0.349501	0.270749	0.212951	0.457128	0.491165	0.461963	0.424097	0.762858	0.229639	0.397755	0.622802	0.4345	0.0785467	0.748075	0.17231	0.432422	0.297371	0.289375	0.639664	0.276639	0.262036	0.398204	0.500461	0.188187	0.187437	0.33569	0.119488	0.575972	0.551265	0.603308	0.585656	0.489336	0.571503	0.563575	0.309021	0.15867	0.170431	0.0271673	0.811194	0.619973	0.493883	0.512908	0.505913	0.182492	0.164244	0.147619	0.147599	0.151779	0.719973
malurus_cyaneus_samueli	0.147717	0.0654454	0.029791	0.293263	0.322554	0.305633	0.328351	0.810637	0.299292	0.459706	0.586712	0.418082	0.136955	0.809163	0.0422962	0.438231	0.1674	0.0827585	0.626447	0.0706506	0.0577584	0.25761	0.38217	0.0328252	0.0395186	0.135037	0.138134	0.583256	0.568593	0.609783	0.564676	0.478461	0.594289	0.545605	0.242532	0.0831586	0.0475284	0.201294	0.883704	0.631231	0.46605	0.485401	0.480232	0.158891	0.0932631	0.125224	0.121134	0.0696274	0.717334
malus_domestica_golden	0.501904	0.543594	0.498313	0.242456	0.303271	0.248579	0.198296	0.473373	0.390147	0.216421	0.230968	0.145175	0.508982	0.52837	0.511093	0.175919	0.359017	0.531335	0.229196	0.545688	0.554185	0.353942	0.188968	0.497089	0.492577	0.446288	0.541698	0.259447	0.241688	0.275747	0.182533	0.133296	0.284936	0.199613	0.301445	0.58192	0.543384	0.579508	0.600994	0.248286	0.146743	0.134676	0.145341	0.61936	0.58031	0.621589	0.617962	0.547518	0.260082
manacus_vitellinus	0.207103	0.118831	0.100914	0.363602	0.398218	0.388471	0.405654	0.842415	0.315386	0.480297	0.656309	0.477761	0.117097	0.831316	0.0875309	0.479385	0.244669	0.141373	0.68821	0.12466	0.105754	0.340446	0.464651	0.102506	0.107965	0.20394	0.138829	0.633226	0.612913	0.661387	0.626681	0.534726	0.637352	0.604285	0.298399	0.0231663	0.0568678	0.167095	0.897811	0.680519	0.532378	0.550588	0.545708	0.0842832	0.0539557	0.0504352	0.0476714	0.0529076	0.777302
mandrillus_leucophaeus	0.362072	0.281987	0.221817	0.468318	0.501187	0.47181	0.434466	0.769434	0.235995	0.40434	0.633264	0.445702	0.0887174	0.754675	0.182294	0.443613	0.309507	0.301342	0.650926	0.28928	0.273867	0.409606	0.510447	0.20014	0.199628	0.348472	0.127022	0.586222	0.561424	0.613937	0.596516	0.500576	0.581835	0.574042	0.319679	0.166727	0.181653	0.0243702	0.817836	0.630162	0.504627	0.523172	0.516776	0.190351	0.171251	0.155333	0.155278	0.160415	0.730237
manihot_esculenta	0.49197	0.531488	0.489449	0.232531	0.29816	0.241708	0.186184	0.392029	0.399176	0.226358	0.134382	0.172272	0.512312	0.431413	0.503685	0.152509	0.347384	0.520941	0.152743	0.533772	0.542917	0.382815	0.204655	0.48892	0.485014	0.434431	0.547149	0.166225	0.151519	0.1847	0.146104	0.186738	0.190185	0.119293	0.296958	0.574857	0.534782	0.583884	0.506336	0.191893	0.230528	0.217556	0.229289	0.619467	0.575156	0.616305	0.612698	0.540986	0.230211
marchantia_polymorpha	0.586645	0.630627	0.58564	0.330238	0.386587	0.332507	0.285817	0.358161	0.464667	0.288656	0.106782	0.237492	0.590608	0.409159	0.598945	0.227902	0.446828	0.617804	0.113132	0.632593	0.64105	0.440198	0.271054	0.584008	0.57982	0.533038	0.620461	0.206392	0.179298	0.24514	0.211279	0.251772	0.203423	0.184579	0.388191	0.668385	0.631193	0.660593	0.483232	0.257269	0.281752	0.277584	0.280685	0.701328	0.665054	0.708666	0.705774	0.634073	0.166341
marmota_marmota_marmota	0.297447	0.21231	0.150753	0.413745	0.448522	0.420717	0.393522	0.77914	0.247105	0.414298	0.619068	0.43093	0.0646272	0.765035	0.113072	0.428728	0.253992	0.232614	0.641392	0.221504	0.204392	0.361886	0.467819	0.131865	0.132445	0.283938	0.071097	0.583278	0.558584	0.610547	0.584538	0.48951	0.58196	0.561953	0.27308	0.0938143	0.112078	0.0696631	0.829402	0.629363	0.492236	0.510914	0.504803	0.114555	0.0959034	0.0793321	0.0800632	0.0865987	0.728896
mastacembelus_armatus	0.187201	0.244293	0.235729	0.263871	0.137076	0.167572	0.220848	0.768988	0.278974	0.436458	0.494063	0.347661	0.311444	0.782589	0.259176	0.402491	0.126893	0.223466	0.54411	0.244813	0.259523	0.0205841	0.188699	0.242433	0.238195	0.14701	0.334472	0.533432	0.521146	0.561362	0.487295	0.420276	0.552484	0.481494	0.196521	0.321934	0.282162	0.381517	0.858034	0.566401	0.366546	0.393266	0.385444	0.39243	0.328454	0.365864	0.362786	0.295322	0.617966
mayetiola_destructor	0.636185	0.670697	0.627069	0.359548	0.470388	0.421791	0.365461	0.20195	0.443046	0.265413	0.162272	0.236595	0.591312	0.303504	0.628749	0.226754	0.496375	0.668804	0.109443	0.677137	0.683059	0.576645	0.396951	0.618352	0.611495	0.56616	0.606097	0.10104	0.0971518	0.139735	0.106064	0.173645	0.0976718	0.106773	0.414648	0.682932	0.6601	0.652514	0.356581	0.151702	0.309886	0.288272	0.302532	0.69202	0.670684	0.720188	0.718275	0.662747	0.0910705
maylandia_zebra	0.0542866	0.0643773	0.0996247	0.285324	0.236749	0.247607	0.299647	0.803638	0.293426	0.452656	0.568909	0.404999	0.225911	0.803065	0.133402	0.431073	0.147406	0.0435776	0.613692	0.0648658	0.079572	0.194576	0.326691	0.113102	0.112567	0.0992576	0.217041	0.574308	0.560747	0.601101	0.552038	0.467968	0.586217	0.534241	0.234099	0.176497	0.141195	0.290647	0.876611	0.620854	0.450868	0.469639	0.464891	0.252049	0.186917	0.213905	0.211821	0.163008	0.702972
medicago_truncatula	0.493951	0.537111	0.496706	0.239529	0.296018	0.240757	0.192934	0.417417	0.41004	0.236922	0.168947	0.164285	0.522786	0.466275	0.512012	0.163323	0.354174	0.523979	0.174352	0.539633	0.548994	0.36721	0.191282	0.496923	0.493285	0.439774	0.557925	0.198283	0.181477	0.214442	0.123958	0.163606	0.223504	0.137888	0.307249	0.583255	0.542232	0.594152	0.539529	0.201111	0.199937	0.189653	0.198477	0.630471	0.584715	0.625943	0.621435	0.549069	0.240553
megachile_rotundata_gca000220905v1rs	0.462198	0.497272	0.447394	0.219945	0.289187	0.238119	0.180329	0.416884	0.299183	0.282709	0.32587	0.0603511	0.427849	0.548968	0.454089	0.294956	0.318406	0.493732	0.283262	0.502604	0.510431	0.385834	0.208223	0.443658	0.437629	0.394942	0.454064	0.282912	0.269887	0.286375	0.209294	0.168487	0.308618	0.235339	0.243354	0.513475	0.487685	0.494059	0.599514	0.192122	0.0707377	0.0505112	0.062521	0.534549	0.505034	0.552005	0.548997	0.490239	0.244788
meleagris_gallopavo	0.102194	0.0695335	0.0531963	0.254963	0.273989	0.2599	0.282379	0.770956	0.266031	0.424693	0.541958	0.373979	0.181388	0.774638	0.0869876	0.400067	0.121598	0.0648991	0.582259	0.0739162	0.0817042	0.211798	0.33525	0.0669623	0.0662309	0.0893722	0.170158	0.54177	0.527937	0.567969	0.520426	0.434108	0.554362	0.502421	0.201943	0.131217	0.0945974	0.24588	0.848425	0.586721	0.421782	0.441458	0.436046	0.20647	0.142183	0.17288	0.168651	0.116603	0.67291
melopsittacus_undulatus	0.183163	0.0962013	0.0439258	0.314506	0.353483	0.333796	0.34529	0.816203	0.298922	0.460036	0.599918	0.431694	0.106051	0.812052	0.0345148	0.444281	0.184671	0.117096	0.63924	0.10525	0.0883094	0.285022	0.405869	0.0449579	0.0516625	0.170608	0.136319	0.592725	0.578169	0.620987	0.577711	0.489429	0.6021	0.558439	0.251653	0.0539483	0.0139977	0.169875	0.883568	0.641102	0.478533	0.498474	0.493396	0.126065	0.0614872	0.0970034	0.0949165	0.0348082	0.730054
mercenaria_mercenaria_gca014805675v2	0.182944	0.144054	0.127393	0.306225	0.343808	0.317906	0.301659	0.68367	0.161266	0.323556	0.52342	0.335445	0.115337	0.675445	0.116988	0.333174	0.152025	0.149228	0.545046	0.150037	0.152464	0.262703	0.375067	0.112286	0.107167	0.170119	0.0897951	0.483887	0.459049	0.511039	0.488881	0.393806	0.481923	0.466195	0.181726	0.140604	0.135521	0.175587	0.746191	0.529436	0.396754	0.415379	0.409225	0.146242	0.118151	0.170719	0.171106	0.141227	0.628996
meriones_unguiculatus	0.28796	0.200843	0.139321	0.41248	0.448029	0.421157	0.396011	0.781892	0.250927	0.4174	0.619813	0.432464	0.0656528	0.768487	0.104937	0.429518	0.254222	0.221565	0.642102	0.209755	0.192683	0.364353	0.470161	0.12477	0.126165	0.277567	0.0713006	0.58327	0.558641	0.610735	0.58513	0.491579	0.581915	0.562247	0.274281	0.0770952	0.0995334	0.0894205	0.833258	0.628967	0.493213	0.511324	0.505838	0.0848141	0.0784276	0.0747927	0.0761244	0.0748988	0.728389
mesocricetus_auratus	0.319171	0.232374	0.170783	0.435076	0.470547	0.442908	0.416909	0.791154	0.260786	0.426752	0.634116	0.446952	0.0799329	0.778771	0.133181	0.444177	0.276358	0.253117	0.65651	0.241505	0.224481	0.385424	0.491447	0.153324	0.154767	0.306257	0.110772	0.596812	0.571469	0.623891	0.599844	0.505346	0.594526	0.577101	0.295052	0.111411	0.130928	0.0519951	0.842618	0.642006	0.507579	0.526307	0.520413	0.121788	0.112631	0.0927897	0.0941038	0.10571	0.742063
microcebus_murinus	0.348362	0.26786	0.206891	0.460126	0.495215	0.466794	0.438552	0.81593	0.283679	0.450916	0.655646	0.468916	0.101498	0.801391	0.167432	0.466722	0.30115	0.287039	0.678744	0.274565	0.25976	0.408787	0.514676	0.185583	0.185344	0.335241	0.149495	0.619094	0.594726	0.646635	0.621816	0.528294	0.618445	0.599131	0.318951	0.150435	0.167664	0.0467926	0.864777	0.665053	0.52908	0.548604	0.542693	0.16974	0.154814	0.136736	0.137128	0.144276	0.76416
microtus_ochrogaster	0.314012	0.228336	0.166605	0.431347	0.46647	0.438336	0.411	0.779444	0.247533	0.414902	0.624658	0.436526	0.0701265	0.766136	0.128063	0.434578	0.272012	0.248176	0.646111	0.236752	0.219933	0.380406	0.486973	0.147878	0.149557	0.300928	0.10408	0.584172	0.559497	0.611586	0.59021	0.494591	0.582377	0.567667	0.291619	0.10989	0.127929	0.0552007	0.82885	0.629694	0.498323	0.516878	0.510586	0.120045	0.110859	0.0924924	0.0923929	0.101804	0.729515
mizuhopecten_yessoensis_gca002113885v2	0.149994	0.0913123	0.0765952	0.303542	0.340766	0.326769	0.330167	0.744939	0.219311	0.382794	0.56977	0.386812	0.171798	0.734153	0.0761466	0.386008	0.172199	0.0975846	0.597568	0.0949566	0.0965543	0.27939	0.397363	0.0685694	0.065905	0.14574	0.136876	0.540906	0.518355	0.569124	0.537243	0.445383	0.541859	0.514903	0.216166	0.0860115	0.0834573	0.234364	0.802766	0.587301	0.444098	0.462805	0.457336	0.141675	0.0874864	0.110479	0.109414	0.0942855	0.684683
mnemiopsis_leidyi	0.352913	0.389781	0.343069	0.0853285	0.165618	0.125297	0.153819	0.484252	0.285347	0.148209	0.223298	0.217324	0.393554	0.494663	0.358951	0.116006	0.204641	0.383718	0.274289	0.393131	0.401119	0.289991	0.138056	0.344091	0.339957	0.290265	0.421628	0.249688	0.238087	0.276933	0.214314	0.231432	0.266165	0.201858	0.203249	0.429919	0.388256	0.46235	0.569835	0.28855	0.260409	0.257416	0.259663	0.48344	0.43254	0.473724	0.468571	0.396288	0.360109
mola_mola	0.0582825	0.0579385	0.108676	0.320159	0.241141	0.280414	0.333461	0.835204	0.319651	0.480806	0.602988	0.441166	0.237119	0.832712	0.144747	0.463243	0.182209	0.0347741	0.650299	0.0582694	0.0751158	0.219419	0.356668	0.124406	0.124031	0.125915	0.227527	0.610726	0.596684	0.637464	0.588395	0.504091	0.621178	0.571044	0.270127	0.180447	0.150321	0.301464	0.903921	0.656839	0.48632	0.504677	0.499595	0.254368	0.191508	0.21851	0.215607	0.174253	0.737865
monodelphis_domestica	0.352063	0.27619	0.218867	0.45736	0.491086	0.46173	0.422132	0.746101	0.212865	0.38113	0.615544	0.429083	0.0786533	0.730724	0.17793	0.428591	0.299405	0.293861	0.631092	0.280959	0.267383	0.397162	0.498178	0.192013	0.192617	0.33929	0.128869	0.566618	0.540932	0.594363	0.578204	0.483065	0.560231	0.556326	0.308961	0.165688	0.175718	0.10454	0.7926	0.609397	0.486559	0.505366	0.498308	0.194158	0.171902	0.157023	0.156538	0.157796	0.708888
monodon_monoceros	0.313144	0.234757	0.175274	0.421145	0.455892	0.42634	0.392944	0.788141	0.26268	0.426369	0.609761	0.425477	0.0636745	0.777892	0.13528	0.425931	0.261513	0.252859	0.63634	0.241	0.225797	0.365764	0.468848	0.151553	0.151277	0.300008	0.099935	0.581081	0.560282	0.609043	0.577019	0.484175	0.585045	0.553999	0.27501	0.121705	0.134419	0.0410219	0.847197	0.627489	0.483961	0.503715	0.497795	0.148058	0.126805	0.112057	0.111812	0.113835	0.724511
monomorium_pharaonis_gca013373865v2	0.401577	0.438884	0.389761	0.177883	0.210187	0.152859	0.0963449	0.541914	0.283315	0.285682	0.30735	0.114141	0.399289	0.600751	0.402591	0.253094	0.253388	0.43089	0.301793	0.441734	0.451415	0.281709	0.106448	0.388313	0.384123	0.340146	0.432479	0.330814	0.313721	0.347379	0.254915	0.204521	0.356743	0.271292	0.192511	0.472842	0.435146	0.470389	0.672957	0.314163	0.0869428	0.106052	0.100344	0.509493	0.469036	0.512609	0.509198	0.438587	0.326183
monopterus_albus	0.0419272	0.0863284	0.115881	0.28724	0.214669	0.236384	0.292754	0.805087	0.292525	0.452369	0.564429	0.406841	0.235741	0.803283	0.148896	0.432531	0.147912	0.061233	0.612772	0.0867491	0.101283	0.176012	0.308723	0.128541	0.126862	0.0975958	0.233313	0.576012	0.562266	0.60277	0.552243	0.469429	0.588025	0.535713	0.235951	0.193751	0.158316	0.301701	0.876415	0.62288	0.446994	0.466717	0.460338	0.269476	0.204772	0.233002	0.229251	0.180047	0.700611
moschus_moschiferus	0.282432	0.206581	0.147562	0.388657	0.422753	0.393395	0.358452	0.737313	0.212281	0.375372	0.566638	0.380557	0.0145977	0.727301	0.107607	0.378241	0.230231	0.224358	0.591287	0.211588	0.197863	0.3322	0.43448	0.122262	0.122988	0.269608	0.0645787	0.531648	0.509371	0.55941	0.532194	0.439395	0.532939	0.509598	0.241445	0.097605	0.106253	0.0864241	0.797166	0.578251	0.44011	0.458886	0.453122	0.12879	0.10323	0.118657	0.117985	0.0917926	0.677116
mus_caroli	0.318717	0.232672	0.17177	0.436579	0.472318	0.444452	0.414892	0.776513	0.244012	0.411462	0.628411	0.440249	0.0745153	0.762352	0.133375	0.43671	0.2782	0.254003	0.647566	0.242592	0.22531	0.38618	0.491307	0.153346	0.154441	0.306447	0.067868	0.585983	0.561072	0.613094	0.592731	0.496269	0.584285	0.569988	0.295297	0.111399	0.132105	0.086512	0.823416	0.631845	0.50078	0.518905	0.513123	0.128852	0.114327	0.0966589	0.0964573	0.106125	0.731312
mus_musculus	0.290729	0.205054	0.143744	0.407584	0.443613	0.416104	0.38959	0.754671	0.222132	0.389896	0.604715	0.416478	0.0506763	0.740854	0.106093	0.414099	0.249213	0.226049	0.625071	0.214378	0.197245	0.35755	0.465586	0.125331	0.126288	0.278475	0.0435583	0.562569	0.537783	0.58975	0.569607	0.474149	0.560714	0.547055	0.268354	0.107385	0.109669	0.115353	0.802056	0.608008	0.477762	0.496127	0.490102	0.10882	0.0890444	0.116139	0.118013	0.114854	0.707713
mus_pahari	0.31892	0.23331	0.172388	0.436173	0.471694	0.443263	0.414435	0.77956	0.247034	0.414875	0.630434	0.44188	0.0759783	0.765824	0.133933	0.439292	0.277061	0.253859	0.650195	0.243097	0.225924	0.385796	0.490795	0.153495	0.154381	0.305708	0.0671625	0.58855	0.563716	0.61547	0.595212	0.499283	0.585628	0.572814	0.295015	0.112979	0.132521	0.082522	0.827361	0.633455	0.503485	0.5213	0.515627	0.12788	0.114754	0.0966769	0.0960818	0.106391	0.733794
mus_spicilegus	0.25682	0.172733	0.116998	0.372837	0.408338	0.380218	0.350299	0.718075	0.188046	0.353952	0.563716	0.375526	0.039985	0.705754	0.105628	0.372773	0.214568	0.191855	0.584227	0.180139	0.163953	0.320984	0.427039	0.102789	0.101136	0.244363	0.0324856	0.522611	0.497769	0.549787	0.528528	0.43357	0.520978	0.506001	0.23104	0.121542	0.122443	0.128039	0.770082	0.568291	0.436448	0.454983	0.448875	0.10392	0.0820692	0.137868	0.13913	0.127653	0.667803
mus_spretus	0.332041	0.247286	0.185664	0.446261	0.481766	0.453212	0.424004	0.774528	0.24184	0.40944	0.632235	0.444057	0.0783385	0.760013	0.148379	0.440365	0.287234	0.267544	0.649624	0.256834	0.239759	0.39517	0.500441	0.167196	0.166864	0.318794	0.0828737	0.586085	0.560767	0.613481	0.595936	0.499234	0.583361	0.57404	0.304911	0.127605	0.147062	0.0870515	0.822312	0.630506	0.504335	0.522246	0.515854	0.144829	0.130221	0.112054	0.111768	0.12075	0.730439
musa_acuminata	0.380049	0.417577	0.376438	0.11861	0.201159	0.153116	0.0990057	0.454	0.325298	0.161551	0.196361	0.123092	0.432638	0.482343	0.397006	0.145818	0.232913	0.409036	0.241283	0.420395	0.429435	0.312687	0.131839	0.38124	0.375939	0.319901	0.462893	0.223397	0.209958	0.244295	0.179622	0.137231	0.245127	0.16598	0.203542	0.464381	0.422266	0.501129	0.558273	0.250919	0.174902	0.163183	0.173385	0.526209	0.468979	0.508777	0.504695	0.431107	0.330834
musca_domestica	0.391263	0.427826	0.394193	0.142126	0.246561	0.209566	0.166565	0.40046	0.23167	0.106511	0.241531	0.147183	0.347986	0.40867	0.38974	0.216371	0.258375	0.427487	0.234849	0.434776	0.437835	0.375097	0.200247	0.381232	0.374769	0.318274	0.380458	0.179821	0.161337	0.208188	0.177005	0.0831983	0.185644	0.154171	0.186572	0.433925	0.41416	0.418776	0.484243	0.227589	0.244615	0.226923	0.23977	0.45891	0.423463	0.472369	0.469406	0.420565	0.323243
mustela_putorius_furo	0.322687	0.242723	0.18217	0.434014	0.469168	0.439977	0.407515	0.7826	0.252714	0.418135	0.620859	0.434772	0.0667372	0.770059	0.141821	0.432072	0.274699	0.26193	0.644758	0.249313	0.234252	0.379028	0.483094	0.160555	0.159956	0.309908	0.0910355	0.585901	0.561226	0.613502	0.587769	0.493472	0.58482	0.56508	0.288624	0.126997	0.14175	0.0489474	0.834451	0.631846	0.494648	0.514432	0.508373	0.152226	0.132507	0.117106	0.117099	0.120233	0.731346
myotis_lucifugus	0.244385	0.156907	0.0956513	0.365152	0.401134	0.374079	0.352194	0.740217	0.211408	0.376528	0.571729	0.385133	0.0680243	0.728249	0.075115	0.383031	0.206968	0.179218	0.595813	0.166136	0.148753	0.317338	0.427395	0.0781644	0.0800233	0.231259	0.069232	0.537852	0.51412	0.565699	0.53823	0.444247	0.538195	0.515556	0.229542	0.0948278	0.0937486	0.120427	0.793765	0.584109	0.44523	0.464664	0.458774	0.0989785	0.0627679	0.113477	0.115532	0.0987857	0.683256
myripristis_murdjan	0.0490545	0.0989671	0.127793	0.283358	0.200584	0.221228	0.276911	0.798597	0.295533	0.454692	0.548776	0.391536	0.246456	0.803154	0.160859	0.427807	0.144736	0.0729103	0.596944	0.0986467	0.114675	0.16433	0.297686	0.141093	0.139745	0.105067	0.245457	0.565572	0.552275	0.591779	0.536245	0.455991	0.580239	0.520663	0.22555	0.20492	0.1694	0.312571	0.877675	0.607308	0.431308	0.450098	0.444162	0.280471	0.214636	0.246247	0.241225	0.191506	0.684074
naja_naja	0.324569	0.235846	0.183608	0.463149	0.502695	0.47628	0.45858	0.829326	0.301804	0.465144	0.676178	0.488105	0.122557	0.816514	0.153531	0.484697	0.309764	0.259292	0.694769	0.243534	0.224875	0.420494	0.532303	0.171595	0.176722	0.318347	0.137188	0.633914	0.609271	0.661345	0.640293	0.543593	0.632663	0.617988	0.337549	0.108096	0.140508	0.090016	0.886228	0.679914	0.548773	0.566512	0.560767	0.0842786	0.100441	0.0777151	0.0792636	0.120619	0.77931
nannospalax_galili	0.347131	0.267037	0.206802	0.455847	0.489867	0.46073	0.425037	0.776366	0.244142	0.411605	0.629075	0.440829	0.0770597	0.762268	0.167127	0.437736	0.294989	0.285625	0.648901	0.274883	0.258477	0.399481	0.501209	0.185393	0.184543	0.334412	0.111829	0.586084	0.561446	0.613147	0.59322	0.497704	0.582502	0.571037	0.30842	0.152359	0.166557	0.0306969	0.82556	0.630608	0.50154	0.5196	0.513462	0.173757	0.156656	0.139912	0.139985	0.145275	0.730415
nasonia_vitripennis	0.548715	0.583541	0.53837	0.272491	0.379869	0.331331	0.274518	0.324067	0.362705	0.229673	0.287894	0.148807	0.504319	0.472234	0.541739	0.262734	0.409088	0.581983	0.239736	0.590903	0.596232	0.484503	0.304821	0.531445	0.524911	0.478343	0.521925	0.212939	0.200909	0.211155	0.141504	0.102094	0.236729	0.168121	0.325817	0.594743	0.573553	0.565975	0.515817	0.105862	0.161467	0.138225	0.1511	0.606303	0.582815	0.632474	0.630563	0.575303	0.16278
nematostella_vectensis	0.266367	0.304128	0.305275	0.0274827	0.121226	0.0974166	0.13508	0.537282	0.292679	0.188512	0.308409	0.198585	0.39624	0.536958	0.333367	0.165169	0.178044	0.297775	0.35066	0.306966	0.316966	0.257242	0.119255	0.31545	0.309952	0.207004	0.41288	0.308549	0.294084	0.335289	0.289002	0.21263	0.320191	0.270315	0.18451	0.38986	0.352167	0.466232	0.611216	0.35544	0.241669	0.238677	0.240881	0.463938	0.399636	0.432269	0.42815	0.365664	0.441154
neogobius_melanostomus	0.105061	0.149419	0.121694	0.260214	0.211617	0.183872	0.208239	0.7521	0.272107	0.427378	0.483535	0.334402	0.209251	0.769303	0.143397	0.389087	0.121671	0.136171	0.534596	0.151548	0.161977	0.1304	0.248444	0.126982	0.12217	0.0961887	0.220521	0.517426	0.504531	0.544213	0.474561	0.404711	0.537689	0.465524	0.182484	0.209443	0.167684	0.275976	0.844672	0.551829	0.363309	0.387285	0.377635	0.275841	0.214162	0.253522	0.250704	0.178314	0.617627
neolamprologus_brichardi	0.0616228	0.0463758	0.0894605	0.299643	0.255284	0.267703	0.315564	0.816168	0.305032	0.465384	0.58482	0.421413	0.218852	0.815706	0.126383	0.443821	0.161223	0.0231423	0.630634	0.0470943	0.0612546	0.2151	0.346955	0.105849	0.105144	0.110368	0.208284	0.589433	0.575294	0.616108	0.569172	0.483457	0.600692	0.551212	0.249098	0.159982	0.131212	0.283367	0.889628	0.636197	0.466871	0.485962	0.480905	0.235073	0.171135	0.197855	0.195509	0.154838	0.719214
neurospora_crassa	0.804531	0.842046	0.815908	0.541307	0.66971	0.633728	0.588157	0.32149	0.550902	0.381334	0.323124	0.532955	0.74294	0.147013	0.807759	0.397067	0.679333	0.845586	0.321028	0.849663	0.851704	0.798927	0.621747	0.801504	0.796708	0.731218	0.729545	0.311703	0.318007	0.324137	0.376587	0.41952	0.290722	0.351277	0.606006	0.841053	0.831229	0.786165	0.0888886	0.430167	0.637372	0.618324	0.633294	0.816471	0.813281	0.866275	0.867967	0.838603	0.408175
nicotiana_attenuata	0.429191	0.470721	0.436798	0.177391	0.233548	0.178009	0.151685	0.437848	0.365634	0.195788	0.160471	0.21519	0.476007	0.459392	0.454656	0.118895	0.29164	0.458149	0.211421	0.473147	0.483354	0.328926	0.148856	0.439215	0.435038	0.374121	0.50919	0.204563	0.191755	0.228125	0.188873	0.229235	0.224773	0.162225	0.251679	0.524374	0.482552	0.545529	0.534873	0.234915	0.259612	0.255282	0.258484	0.576687	0.528475	0.569355	0.564662	0.491803	0.292885
nomascus_leucogenys	0.347714	0.269829	0.210196	0.456621	0.490618	0.461332	0.427157	0.770605	0.237378	0.405425	0.627755	0.439578	0.0809272	0.7552	0.169891	0.436638	0.296488	0.287509	0.647002	0.275017	0.261061	0.399156	0.503606	0.185608	0.186264	0.334088	0.132323	0.582997	0.55819	0.610232	0.592649	0.496725	0.578557	0.569957	0.308573	0.15516	0.169561	0.00930888	0.819318	0.626963	0.500409	0.518873	0.512793	0.178011	0.159901	0.142785	0.143236	0.148674	0.727194
notamacropus_eugenii	0.362945	0.276906	0.215549	0.47967	0.514617	0.487044	0.45715	0.814042	0.280672	0.448965	0.67046	0.482327	0.11691	0.79946	0.177117	0.480098	0.320518	0.298045	0.691534	0.286049	0.268727	0.428561	0.533161	0.197904	0.198443	0.350483	0.124581	0.6291	0.603993	0.656238	0.635954	0.540293	0.624948	0.613221	0.337517	0.154282	0.175729	0.059476	0.85901	0.672921	0.543676	0.562264	0.556243	0.156137	0.154526	0.135086	0.135844	0.150238	0.773506
notechis_scutatus	0.315405	0.226144	0.180963	0.461322	0.500862	0.478422	0.473273	0.850265	0.317773	0.48592	0.699013	0.511582	0.144615	0.836657	0.157094	0.509273	0.317452	0.249119	0.721091	0.232739	0.213346	0.428609	0.543959	0.174531	0.178309	0.309803	0.136879	0.659792	0.634991	0.686693	0.664837	0.570588	0.656926	0.642142	0.354428	0.0995577	0.135285	0.12565	0.898897	0.704638	0.572261	0.591641	0.585589	0.0666408	0.0903824	0.0626891	0.0641246	0.121741	0.80446
nothobranchius_furzeri	0.133697	0.170549	0.125452	0.17996	0.21514	0.187779	0.182968	0.678106	0.177218	0.336184	0.44114	0.27511	0.210076	0.683321	0.144999	0.307285	0.0258359	0.164757	0.48321	0.173839	0.181834	0.131687	0.246668	0.129322	0.123844	0.0704181	0.216791	0.445183	0.431985	0.47176	0.421524	0.337324	0.459901	0.404063	0.105507	0.213435	0.171243	0.276624	0.75789	0.491	0.321582	0.340552	0.335835	0.275443	0.216604	0.256547	0.252616	0.179244	0.572509
nothoprocta_perdicaria	0.195071	0.107324	0.112324	0.367906	0.398712	0.391111	0.415098	0.854596	0.325963	0.491175	0.668651	0.49156	0.131404	0.842906	0.0998836	0.491913	0.254177	0.13177	0.701897	0.109657	0.0913217	0.342738	0.469035	0.114166	0.120674	0.196062	0.148248	0.646738	0.625232	0.675118	0.63921	0.54707	0.649365	0.618091	0.310316	0.0443043	0.0668384	0.193951	0.909011	0.693926	0.543899	0.562702	0.557494	0.0989947	0.0620629	0.0690909	0.0687979	0.0649851	0.790964
numida_meleagris	0.193623	0.104269	0.0674919	0.338209	0.376296	0.359063	0.372317	0.818841	0.299623	0.461621	0.621102	0.445178	0.106261	0.813518	0.0538769	0.450797	0.211686	0.127927	0.654675	0.113316	0.0943088	0.310499	0.434697	0.0682261	0.0728479	0.186304	0.135844	0.601928	0.585119	0.630673	0.592678	0.501172	0.608969	0.571079	0.263481	0.0296657	0.0226526	0.16824	0.884111	0.650791	0.497265	0.515918	0.510941	0.104852	0.0529295	0.0710296	0.0682582	0.0300132	0.74396
nymphaea_colorata	0.264782	0.308535	0.297769	0.183836	0.0686841	0.0923262	0.0564614	0.598113	0.276027	0.292132	0.323476	0.176098	0.380654	0.624876	0.322953	0.258403	0.165117	0.295736	0.375652	0.311698	0.32405	0.167785	0.0796813	0.305207	0.301188	0.213351	0.401033	0.366158	0.35313	0.389716	0.316257	0.247985	0.387606	0.310377	0.149116	0.384206	0.345154	0.450848	0.701163	0.394778	0.203915	0.228378	0.218836	0.45542	0.391503	0.427851	0.424799	0.357779	0.458896
ochotona_princeps	0.360264	0.280473	0.221201	0.468949	0.502579	0.473578	0.445625	0.826473	0.298157	0.46316	0.65961	0.474764	0.107651	0.814901	0.181238	0.472475	0.307878	0.298394	0.685685	0.285616	0.271756	0.416141	0.52199	0.196512	0.196808	0.346512	0.137165	0.62646	0.601316	0.653501	0.626375	0.53387	0.624845	0.603722	0.326078	0.166834	0.180035	0.063793	0.881856	0.671991	0.533496	0.552931	0.547085	0.194332	0.17218	0.15813	0.157606	0.159989	0.771646
octodon_degus	0.273167	0.201576	0.145861	0.377684	0.409211	0.379896	0.338902	0.691183	0.162155	0.327072	0.538799	0.350538	0.0493602	0.678955	0.122125	0.347791	0.220635	0.217645	0.559137	0.206702	0.192368	0.314877	0.414645	0.117364	0.116544	0.260086	0.0828171	0.496801	0.472034	0.52406	0.502905	0.407671	0.495103	0.480278	0.227692	0.142197	0.140392	0.087612	0.745372	0.542614	0.411215	0.429213	0.42338	0.128838	0.107285	0.161878	0.163878	0.145699	0.642116
octopus_bimaculoides	0.392475	0.432557	0.418546	0.204787	0.286344	0.26177	0.294582	0.415399	0.335393	0.204135	0.320973	0.358067	0.337253	0.398515	0.407594	0.161844	0.305665	0.439572	0.329464	0.439225	0.440286	0.423463	0.279316	0.403135	0.398869	0.327204	0.305162	0.326864	0.300079	0.365541	0.331834	0.372553	0.323473	0.305052	0.345022	0.428	0.426106	0.407056	0.460276	0.377584	0.403242	0.397522	0.402371	0.385942	0.391693	0.44717	0.448799	0.431323	0.391405
olea_europaea	0.404466	0.442602	0.403105	0.144642	0.210757	0.156612	0.0990673	0.461222	0.331811	0.16998	0.191618	0.13905	0.441493	0.494814	0.4204	0.129895	0.258705	0.433213	0.231074	0.445126	0.45391	0.306935	0.127517	0.405436	0.401273	0.345233	0.476266	0.233146	0.218152	0.251641	0.173911	0.153095	0.255737	0.173821	0.21876	0.490965	0.449004	0.511632	0.570918	0.253698	0.183937	0.179142	0.182827	0.54375	0.494025	0.535146	0.530242	0.457657	0.31532
oncorhynchus_kisutch	0.13341	0.099963	0.0553297	0.25001	0.285595	0.259261	0.255199	0.73971	0.231895	0.391334	0.511777	0.344013	0.145442	0.74036	0.0703896	0.367877	0.0958145	0.095483	0.551781	0.104535	0.112385	0.204851	0.320705	0.0544002	0.0497048	0.120079	0.145669	0.509503	0.495319	0.536113	0.490273	0.404591	0.522313	0.472004	0.169318	0.139817	0.0974489	0.21005	0.814773	0.557249	0.390896	0.410851	0.405522	0.200741	0.142878	0.183304	0.178667	0.105742	0.642199
oncorhynchus_mykiss	0.125449	0.16066	0.123969	0.214862	0.250387	0.223177	0.207555	0.671463	0.162108	0.321881	0.452722	0.281979	0.170945	0.67184	0.118904	0.29931	0.0559527	0.158145	0.490863	0.166879	0.173881	0.166329	0.277934	0.110346	0.104544	0.0938044	0.182936	0.444454	0.43023	0.471468	0.427279	0.339998	0.455312	0.408306	0.103681	0.187327	0.152642	0.23766	0.745782	0.492578	0.331061	0.350245	0.344503	0.242926	0.189432	0.229859	0.225367	0.153724	0.580543
oncorhynchus_tshawytscha	0.12652	0.0857394	0.0493718	0.252357	0.281706	0.255379	0.262364	0.766933	0.267452	0.426189	0.526995	0.362429	0.153523	0.774199	0.0713282	0.396412	0.115836	0.0785997	0.569938	0.0880467	0.0973177	0.202649	0.32019	0.0548987	0.0503006	0.113275	0.15082	0.53524	0.521252	0.561403	0.508656	0.42552	0.549502	0.491486	0.195014	0.137858	0.0960197	0.218147	0.849128	0.578471	0.408301	0.427119	0.422383	0.203855	0.143011	0.181414	0.179231	0.106513	0.660029
onthophagus_taurus_gca000648695v2	0.463192	0.499411	0.462141	0.188999	0.312989	0.275764	0.230733	0.33336	0.303094	0.132578	0.263737	0.183605	0.419943	0.342462	0.460293	0.238577	0.327195	0.498221	0.210054	0.506241	0.509475	0.440905	0.26438	0.450438	0.442526	0.389267	0.452862	0.108573	0.0893672	0.136942	0.103986	0.0696355	0.115759	0.0807421	0.249072	0.506774	0.485939	0.4904	0.417826	0.156419	0.288178	0.26904	0.284637	0.530554	0.496484	0.545316	0.542113	0.491721	0.250556
ooceraea_biroi_gca003672135v1	0.469119	0.505483	0.454932	0.199628	0.27905	0.223262	0.164155	0.492276	0.334446	0.29715	0.322053	0.0905872	0.453745	0.590962	0.467663	0.266332	0.320762	0.498253	0.296359	0.508722	0.518062	0.35988	0.184288	0.453366	0.446778	0.406775	0.485387	0.319515	0.301991	0.327844	0.241093	0.196134	0.345184	0.265062	0.256298	0.53436	0.502057	0.523532	0.655557	0.262008	0.0486672	0.042613	0.0474319	0.563897	0.529158	0.574032	0.572177	0.501877	0.248716
orbicella_faveolata_gca002042975v1	0.155907	0.195261	0.214412	0.138771	0.109999	0.113131	0.153442	0.656732	0.218319	0.308987	0.420278	0.257067	0.323869	0.658289	0.246017	0.284534	0.101883	0.185601	0.466069	0.198211	0.210837	0.144587	0.192511	0.227533	0.223417	0.10001	0.329569	0.426747	0.412898	0.453531	0.404576	0.319995	0.438701	0.386579	0.0987309	0.295328	0.25888	0.390735	0.733001	0.47231	0.302229	0.321506	0.316602	0.371271	0.306001	0.336281	0.332229	0.278412	0.554644
orchesella_cincta	0.681971	0.717465	0.675965	0.405193	0.520429	0.472066	0.417798	0.249396	0.468085	0.291451	0.346509	0.288639	0.629823	0.476077	0.675883	0.319822	0.544264	0.715746	0.298507	0.723846	0.728667	0.628455	0.448666	0.666211	0.658959	0.609213	0.635754	0.223418	0.21665	0.214172	0.157467	0.221879	0.24463	0.18717	0.456742	0.724426	0.704687	0.685439	0.499985	0.102673	0.293904	0.270342	0.2777	0.723751	0.708373	0.758741	0.757955	0.708671	0.187452
oreochromis_aureus	0.0921613	0.152242	0.15973	0.271316	0.162573	0.18099	0.241446	0.77959	0.286247	0.44415	0.515849	0.364565	0.261777	0.790374	0.189192	0.412594	0.134003	0.128695	0.566901	0.151914	0.166536	0.109931	0.246727	0.171519	0.166776	0.10168	0.272421	0.544255	0.532386	0.571938	0.506909	0.43396	0.562684	0.495069	0.206655	0.242638	0.205374	0.329139	0.865768	0.581756	0.395553	0.419706	0.410388	0.317609	0.253534	0.285577	0.281554	0.222361	0.650302
oreochromis_niloticus	0.129012	0.174577	0.161803	0.189648	0.164674	0.13935	0.182408	0.70288	0.203905	0.362338	0.452516	0.294933	0.250999	0.710955	0.187245	0.333943	0.0524112	0.160362	0.500855	0.176806	0.189892	0.0888698	0.212832	0.169608	0.165722	0.0793635	0.267496	0.470412	0.456904	0.496585	0.440244	0.360238	0.485472	0.424265	0.129882	0.248894	0.209321	0.320222	0.785664	0.510961	0.335309	0.354564	0.348886	0.319875	0.255812	0.291998	0.290318	0.222513	0.587801
ornithorhynchus_anatinus	0.321214	0.231993	0.171485	0.444842	0.48167	0.456023	0.44238	0.826957	0.298124	0.463241	0.669113	0.483457	0.115246	0.814511	0.135962	0.481005	0.290803	0.254373	0.694441	0.241392	0.223879	0.401615	0.515553	0.155947	0.158029	0.309038	0.117916	0.634468	0.609145	0.660832	0.636128	0.542132	0.632156	0.613141	0.322003	0.10891	0.130599	0.0616298	0.879962	0.679424	0.542929	0.562794	0.556715	0.126916	0.110273	0.0922357	0.0914748	0.106504	0.779074
orussus_abietinus_gca000612105v2	0.481318	0.516994	0.466232	0.23407	0.30055	0.246736	0.188451	0.452004	0.326618	0.311593	0.34944	0.0864711	0.45264	0.585676	0.474604	0.30694	0.334959	0.512352	0.311597	0.521401	0.529002	0.390286	0.212633	0.462256	0.45603	0.415062	0.480347	0.31777	0.302171	0.323919	0.242098	0.201411	0.341689	0.267864	0.263379	0.53805	0.508339	0.519977	0.641104	0.23566	0.0435739	0.0205062	0.0276542	0.560847	0.529079	0.57701	0.5736	0.508616	0.226495
oryctolagus_cuniculus	0.288525	0.219371	0.163161	0.391102	0.422939	0.393914	0.352092	0.707896	0.182695	0.346233	0.54549	0.357422	0.0253039	0.69724	0.121942	0.357309	0.234361	0.236215	0.567123	0.224144	0.209766	0.329749	0.427878	0.134455	0.134727	0.27505	0.0779837	0.506466	0.482379	0.53342	0.510303	0.415241	0.505606	0.487612	0.241074	0.118569	0.120405	0.102645	0.767501	0.551891	0.417439	0.436878	0.430926	0.142165	0.118188	0.14606	0.146546	0.120879	0.650766
oryza_barthii	0.457868	0.501839	0.471814	0.212581	0.250881	0.201502	0.166031	0.481906	0.386754	0.214017	0.212631	0.141477	0.500141	0.51695	0.487256	0.176912	0.327331	0.488702	0.243284	0.505271	0.516714	0.300367	0.132734	0.472772	0.468862	0.407616	0.535047	0.255143	0.239571	0.273491	0.191219	0.130935	0.278151	0.19489	0.283031	0.558904	0.517141	0.57171	0.593191	0.270318	0.157811	0.145429	0.156111	0.607325	0.560358	0.601898	0.597021	0.524816	0.305538
oryza_brachyantha	0.504041	0.547892	0.511793	0.253305	0.301604	0.24871	0.206719	0.41367	0.417861	0.24421	0.137573	0.205984	0.533104	0.443424	0.526857	0.172043	0.36697	0.534846	0.176914	0.550714	0.561014	0.362404	0.18603	0.511981	0.508098	0.452039	0.567683	0.183646	0.169704	0.212833	0.178973	0.219993	0.205321	0.152308	0.320582	0.597802	0.556913	0.604463	0.51908	0.224208	0.254788	0.242921	0.253307	0.642646	0.598277	0.63941	0.635729	0.564313	0.246549
oryza_glaberrima	0.546204	0.589046	0.546329	0.289318	0.347933	0.292614	0.24438	0.37687	0.438732	0.263952	0.112686	0.204976	0.558788	0.415768	0.55963	0.196916	0.405159	0.576066	0.134885	0.591693	0.599663	0.411344	0.236291	0.545364	0.541054	0.49171	0.591372	0.173824	0.146553	0.212624	0.178659	0.219021	0.173823	0.152011	0.351047	0.631492	0.591737	0.629055	0.489283	0.224701	0.257379	0.245068	0.255524	0.669398	0.62994	0.671458	0.667656	0.597336	0.19531
oryza_glumipatula	0.441062	0.484598	0.449115	0.190484	0.239302	0.186625	0.143714	0.477509	0.358383	0.185287	0.20473	0.119284	0.472348	0.509523	0.464508	0.153741	0.304704	0.471681	0.24004	0.487783	0.497168	0.298763	0.126078	0.449743	0.445914	0.388027	0.507271	0.249426	0.234373	0.268229	0.187319	0.132698	0.27194	0.190477	0.258078	0.535558	0.494136	0.54368	0.585278	0.267915	0.179912	0.167456	0.178197	0.581207	0.536395	0.577269	0.573424	0.50202	0.307582
oryza_longistaminata	0.477024	0.522137	0.496038	0.235334	0.268049	0.220686	0.191728	0.459193	0.415176	0.24284	0.189829	0.170814	0.527408	0.494152	0.513138	0.168479	0.350445	0.507837	0.221165	0.525571	0.537688	0.319563	0.148074	0.498288	0.494099	0.428272	0.56245	0.231584	0.216033	0.249882	0.168516	0.160994	0.254806	0.171395	0.308904	0.583707	0.541358	0.598782	0.570223	0.24835	0.194217	0.187005	0.192715	0.63438	0.586209	0.627389	0.622418	0.550376	0.288534
oryza_meridionalis	0.454811	0.499067	0.462976	0.204462	0.25096	0.200218	0.157632	0.464975	0.37708	0.204488	0.189763	0.132007	0.489924	0.494997	0.478475	0.146082	0.318697	0.486009	0.225723	0.50184	0.511617	0.312762	0.138236	0.463615	0.460079	0.402303	0.52491	0.235291	0.221106	0.254656	0.173647	0.140689	0.257441	0.176923	0.273087	0.549573	0.508221	0.561696	0.571008	0.252987	0.192011	0.179292	0.190194	0.59715	0.550837	0.591864	0.587371	0.516034	0.294018
oryza_nivara	0.453299	0.497039	0.462053	0.203422	0.248783	0.19727	0.156756	0.471386	0.374072	0.201319	0.197124	0.129262	0.487868	0.5022	0.478098	0.144405	0.317657	0.483995	0.232918	0.499896	0.510306	0.307139	0.134169	0.463133	0.45918	0.400971	0.52298	0.241787	0.227874	0.26127	0.180426	0.142141	0.264958	0.183592	0.272863	0.549194	0.507239	0.559574	0.57783	0.259922	0.188483	0.176083	0.186896	0.595968	0.550706	0.591891	0.587542	0.515128	0.299804
oryza_punctata	0.442938	0.486989	0.452252	0.193829	0.237505	0.186482	0.14681	0.495691	0.363956	0.195173	0.220678	0.118929	0.477473	0.525481	0.467566	0.172482	0.307709	0.473856	0.254882	0.490191	0.50046	0.289977	0.118802	0.452961	0.449117	0.391159	0.512435	0.266655	0.252033	0.285594	0.203244	0.143256	0.287901	0.207828	0.262092	0.538826	0.497557	0.548944	0.601844	0.28187	0.159836	0.147059	0.157948	0.585668	0.539996	0.581115	0.576867	0.505198	0.316476
oryza_rufipogon	0.448432	0.492018	0.457399	0.199174	0.243961	0.191979	0.152308	0.475945	0.371057	0.198497	0.202476	0.126263	0.4849	0.507586	0.473012	0.150037	0.313055	0.478949	0.236926	0.495219	0.50589	0.301931	0.128476	0.458127	0.454375	0.39711	0.51981	0.247171	0.232953	0.265887	0.184232	0.137218	0.270268	0.188176	0.267876	0.54423	0.502855	0.556614	0.583153	0.264016	0.183283	0.170848	0.181672	0.59223	0.545694	0.586676	0.582436	0.510375	0.304397
oryzias_javanicus	0.0561394	0.0905261	0.104163	0.262456	0.223272	0.218457	0.265002	0.775822	0.27752	0.43586	0.534185	0.373174	0.221544	0.78331	0.137153	0.405348	0.125882	0.0762871	0.57995	0.0921033	0.105255	0.166626	0.297696	0.117168	0.115401	0.0957901	0.222165	0.544237	0.530405	0.570751	0.51858	0.436838	0.558704	0.502374	0.203563	0.183307	0.147644	0.288202	0.858341	0.589092	0.41652	0.43491	0.430242	0.258798	0.193203	0.223884	0.218868	0.16767	0.668985
oryzias_latipes	0.0496627	0.0991894	0.115702	0.244931	0.209039	0.210183	0.260782	0.76323	0.253872	0.413192	0.529846	0.365237	0.233172	0.762109	0.148043	0.390705	0.10626	0.0802963	0.574324	0.10006	0.114206	0.158392	0.289197	0.127238	0.125513	0.0624368	0.231476	0.533738	0.519923	0.560399	0.512601	0.428136	0.546061	0.494744	0.193381	0.196228	0.160371	0.299102	0.836611	0.580876	0.412372	0.430829	0.426162	0.27163	0.206921	0.236629	0.232317	0.179287	0.663629
oryzias_sinensis	0.160876	0.217779	0.213948	0.231732	0.115935	0.133049	0.180203	0.72333	0.241019	0.396212	0.454772	0.306928	0.298893	0.739423	0.239469	0.359054	0.0929169	0.197508	0.50692	0.217991	0.232305	0.0440663	0.178962	0.221817	0.218187	0.120291	0.316967	0.488174	0.475424	0.515391	0.446892	0.376438	0.507891	0.437512	0.15214	0.300182	0.261536	0.369064	0.814961	0.523656	0.334113	0.358724	0.349447	0.372154	0.308018	0.343864	0.341665	0.274953	0.588639
otolemur_garnettii	0.313232	0.233547	0.172557	0.424695	0.45967	0.429831	0.395406	0.744358	0.21269	0.379955	0.597897	0.409948	0.0468806	0.730793	0.132056	0.407113	0.265105	0.251656	0.617894	0.239111	0.224783	0.369487	0.472492	0.149992	0.150168	0.299439	0.0741115	0.554897	0.529933	0.582009	0.562965	0.467054	0.551082	0.54037	0.278362	0.115672	0.133432	0.0825805	0.795349	0.599637	0.470897	0.489158	0.483513	0.134653	0.11978	0.112457	0.113881	0.10932	0.700033
otus_sunia	0.191366	0.103061	0.0447312	0.323787	0.362928	0.341599	0.341552	0.791205	0.279669	0.438806	0.587286	0.411335	0.100102	0.78913	0.0223817	0.419569	0.183061	0.124972	0.620901	0.112437	0.0955708	0.289876	0.408608	0.0364392	0.0404285	0.180006	0.123383	0.568893	0.554021	0.597467	0.558173	0.466227	0.577959	0.537171	0.230572	0.0533688	0.0231933	0.16373	0.863048	0.618226	0.46298	0.481609	0.476279	0.119507	0.0570592	0.0969743	0.0926723	0.0297955	0.71
ovis_aries	0.285723	0.204878	0.143404	0.399157	0.434201	0.405928	0.377219	0.758176	0.226721	0.393347	0.593819	0.406031	0.039561	0.74423	0.103201	0.40385	0.240178	0.223069	0.616076	0.211142	0.196213	0.349089	0.453363	0.121801	0.121605	0.272766	0.0870782	0.558208	0.534846	0.586364	0.559158	0.465046	0.557981	0.536682	0.258008	0.0861768	0.104438	0.0667315	0.809036	0.604644	0.467099	0.486181	0.480036	0.111277	0.0907472	0.0983917	0.100264	0.0825865	0.702992
owenia_fusiformis_gca903813345v1	0.261451	0.304849	0.288884	0.0960747	0.170798	0.147052	0.185932	0.527513	0.226316	0.16762	0.338459	0.249437	0.287574	0.518825	0.277145	0.161884	0.192301	0.311057	0.369505	0.306891	0.308975	0.301798	0.170171	0.273938	0.27178	0.204518	0.300512	0.315286	0.296029	0.343875	0.307421	0.263546	0.320828	0.285637	0.235362	0.299508	0.295118	0.35464	0.589892	0.36343	0.292522	0.289529	0.29182	0.357933	0.301108	0.341597	0.337125	0.300509	0.458655
pan_paniscus	0.323424	0.243808	0.183779	0.43137	0.466093	0.436848	0.402663	0.747264	0.21471	0.38233	0.606735	0.418626	0.0549201	0.73279	0.14371	0.415045	0.271302	0.262174	0.624538	0.250536	0.235088	0.376444	0.47887	0.161197	0.161	0.309567	0.106316	0.56126	0.53643	0.588169	0.570377	0.47404	0.557086	0.548011	0.28571	0.128588	0.143489	0.0336672	0.796647	0.605156	0.478418	0.496624	0.49085	0.153592	0.133028	0.117378	0.117188	0.122197	0.705314
pan_troglodytes	0.312112	0.235331	0.176566	0.418075	0.451533	0.422296	0.388588	0.729036	0.19692	0.363899	0.587497	0.400231	0.0398303	0.714613	0.13674	0.398099	0.259598	0.253111	0.60462	0.240375	0.226599	0.361293	0.464895	0.15107	0.15181	0.29852	0.0912259	0.542811	0.518042	0.569683	0.550823	0.454946	0.537567	0.527922	0.270837	0.122242	0.135032	0.048757	0.778985	0.586773	0.458729	0.477685	0.471116	0.148961	0.127481	0.128437	0.130034	0.118131	0.686383
panicum_hallii	0.572765	0.611451	0.5634	0.307806	0.376237	0.320045	0.265713	0.332944	0.448418	0.273134	0.0883638	0.208399	0.57105	0.372677	0.576125	0.209013	0.426363	0.601632	0.0936993	0.614224	0.623362	0.448832	0.271104	0.562117	0.557921	0.51403	0.601995	0.176118	0.149839	0.214762	0.180941	0.221953	0.172011	0.154239	0.36638	0.647215	0.610351	0.64153	0.446887	0.226303	0.281535	0.266557	0.279485	0.681923	0.643829	0.686561	0.683223	0.612835	0.161039
panthera_leo	0.31532	0.234597	0.177433	0.424405	0.45748	0.428055	0.391584	0.776509	0.248936	0.413345	0.603356	0.419008	0.052554	0.764769	0.13629	0.417203	0.263551	0.253468	0.629491	0.241328	0.226417	0.365771	0.468415	0.151967	0.151854	0.301819	0.0821541	0.572455	0.549262	0.600508	0.569379	0.476848	0.573985	0.546504	0.275766	0.122906	0.134254	0.0612186	0.832444	0.618942	0.47669	0.495997	0.490007	0.146781	0.127227	0.110219	0.11055	0.116415	0.717298
panthera_pardus	0.356257	0.272317	0.211979	0.465532	0.500587	0.471837	0.440961	0.797668	0.265259	0.432701	0.652158	0.463802	0.0979366	0.78359	0.173056	0.461056	0.306121	0.292415	0.672062	0.281598	0.264702	0.411743	0.517038	0.192189	0.191478	0.343108	0.112348	0.60917	0.584324	0.636254	0.617149	0.521166	0.606358	0.594552	0.321274	0.154285	0.17204	0.0563719	0.846671	0.65404	0.525452	0.543378	0.537571	0.172154	0.158412	0.140269	0.140527	0.147764	0.754119
panthera_tigris_altaica	0.372068	0.286178	0.224958	0.48647	0.521409	0.493083	0.464804	0.831482	0.298374	0.466785	0.678895	0.490407	0.125352	0.81699	0.186708	0.487419	0.327493	0.307312	0.700052	0.295859	0.278605	0.433475	0.539847	0.206306	0.206679	0.358756	0.119103	0.640054	0.615406	0.667537	0.643131	0.54836	0.638861	0.620518	0.343474	0.164146	0.185366	0.0632017	0.877223	0.68568	0.551322	0.569511	0.563641	0.17472	0.166225	0.147751	0.147383	0.159091	0.785496
papaver_somniferum	0.479561	0.523357	0.484355	0.22627	0.277091	0.224253	0.180323	0.496594	0.393785	0.254926	0.280926	0.148371	0.507198	0.560071	0.499342	0.237248	0.34152	0.510514	0.258696	0.52643	0.536315	0.327239	0.16186	0.48439	0.48066	0.427057	0.542341	0.286514	0.269705	0.303351	0.209422	0.161679	0.313478	0.229595	0.292501	0.570204	0.529969	0.578667	0.62916	0.271278	0.100977	0.0859054	0.0913506	0.615542	0.570658	0.611625	0.608043	0.536806	0.283909
papio_anubis	0.374425	0.299445	0.242483	0.479675	0.511841	0.482844	0.44256	0.771571	0.238061	0.406541	0.635133	0.44934	0.101963	0.756545	0.201967	0.448977	0.32206	0.31687	0.651669	0.304204	0.289943	0.419097	0.51845	0.215329	0.215271	0.361837	0.151025	0.586652	0.561385	0.614626	0.598216	0.503359	0.582238	0.575909	0.330128	0.189076	0.19906	0.0753847	0.819124	0.630884	0.506479	0.5254	0.518509	0.215473	0.194818	0.17903	0.178933	0.180939	0.731218
parambassis_ranga	0.287633	0.335404	0.315581	0.260683	0.137274	0.161186	0.191537	0.730357	0.269305	0.422405	0.457023	0.300183	0.364579	0.762313	0.335685	0.382767	0.17084	0.320201	0.485404	0.338741	0.351351	0.101493	0.158212	0.319436	0.314673	0.241118	0.396537	0.502481	0.48777	0.521154	0.436499	0.379556	0.52478	0.443597	0.172877	0.402906	0.360421	0.434005	0.837714	0.509394	0.291194	0.312409	0.307136	0.462717	0.407921	0.447796	0.443384	0.370342	0.521755
paramecium_tetraurelia	0.900139	0.942383	0.927471	0.673723	0.796718	0.7726	0.774567	0.633308	0.702846	0.565338	0.521569	0.797518	0.848971	0.364826	0.917185	0.585255	0.813353	0.949406	0.55983	0.945746	0.947621	0.935092	0.781563	0.913123	0.908726	0.838738	0.803419	0.621397	0.616874	0.636114	0.672336	0.707904	0.604963	0.642248	0.805278	0.935489	0.934453	0.867824	0.395522	0.728113	0.881528	0.865851	0.878267	0.875535	0.889573	0.946326	0.948868	0.940449	0.666827
paramormyrops_kingsleyae	0.0439235	0.0818594	0.110861	0.295022	0.220421	0.246389	0.30344	0.812107	0.298696	0.459336	0.57313	0.414722	0.235232	0.810307	0.14462	0.440063	0.155924	0.0552512	0.620907	0.0820193	0.0966957	0.182886	0.318794	0.124391	0.123055	0.103802	0.228555	0.58416	0.570315	0.611078	0.559693	0.477558	0.595906	0.543498	0.244048	0.189985	0.154016	0.300111	0.883354	0.630614	0.455537	0.474923	0.469499	0.265234	0.200458	0.230652	0.226688	0.174416	0.707846
parasteatoda_tepidariorum_gca000365465v3	0.353811	0.264506	0.204909	0.478255	0.513341	0.485363	0.451726	0.724689	0.210677	0.381085	0.632306	0.453774	0.102401	0.707483	0.170643	0.457319	0.319492	0.286946	0.641564	0.273922	0.256343	0.425846	0.527787	0.190597	0.192059	0.342649	0.0860171	0.577161	0.548402	0.606327	0.596365	0.50853	0.563026	0.575379	0.335204	0.14832	0.163076	0.148498	0.759007	0.611496	0.505576	0.521025	0.517425	0.10195	0.131645	0.159449	0.162051	0.154187	0.70626
parus_major	0.211422	0.122641	0.0880401	0.359525	0.397196	0.379835	0.392913	0.841967	0.319813	0.482953	0.641893	0.46469	0.117296	0.834368	0.0742153	0.471928	0.232493	0.145729	0.674189	0.130458	0.111915	0.332143	0.453767	0.0886956	0.0934932	0.205165	0.144663	0.622019	0.606219	0.650327	0.612774	0.520595	0.629732	0.590876	0.284608	0.0202221	0.0435253	0.156114	0.903764	0.670598	0.518132	0.536732	0.531695	0.0827184	0.0610765	0.0502512	0.0468944	0.0392234	0.763385
pavo_cristatus	0.0661534	0.106792	0.112646	0.247187	0.212009	0.200814	0.243092	0.761061	0.262312	0.420742	0.510881	0.351108	0.230083	0.768661	0.145169	0.391181	0.110401	0.095005	0.556908	0.10992	0.12244	0.152088	0.280103	0.124885	0.122208	0.0737188	0.2285	0.526367	0.515029	0.553692	0.496247	0.416723	0.543052	0.480179	0.187301	0.19415	0.157838	0.296344	0.843346	0.566979	0.392257	0.411351	0.406388	0.268804	0.203971	0.235922	0.230907	0.17604	0.644781
pediculus_humanus	0.632615	0.668314	0.617818	0.356934	0.454036	0.402376	0.343989	0.379791	0.45259	0.289983	0.353754	0.229234	0.595478	0.550749	0.625617	0.328595	0.488095	0.664212	0.300049	0.673341	0.681411	0.541734	0.365641	0.614717	0.607703	0.566365	0.611692	0.28813	0.274528	0.288141	0.2155	0.17465	0.312218	0.240812	0.414877	0.685431	0.658915	0.656527	0.599699	0.189298	0.189145	0.163911	0.174045	0.696324	0.673945	0.722881	0.720954	0.660852	0.195901
pelodiscus_sinensis	0.372633	0.284997	0.224145	0.491933	0.527285	0.499046	0.469093	0.773591	0.240557	0.417085	0.665026	0.480363	0.120198	0.756558	0.186778	0.479243	0.333045	0.307276	0.678208	0.294255	0.277453	0.440523	0.545213	0.206823	0.208205	0.360013	0.112607	0.613561	0.585638	0.641937	0.62741	0.534658	0.603834	0.60638	0.349786	0.160367	0.183776	0.0729942	0.813405	0.652495	0.535592	0.554271	0.547969	0.167274	0.161161	0.140863	0.141852	0.160019	0.750607
pelusios_castaneus	0.307566	0.220034	0.158751	0.428674	0.46526	0.439087	0.421577	0.81481	0.29063	0.453888	0.644389	0.458503	0.0931743	0.805336	0.122761	0.456997	0.273498	0.241965	0.669238	0.229287	0.212405	0.384009	0.494949	0.142525	0.143859	0.295436	0.127108	0.612041	0.590133	0.639934	0.610933	0.517411	0.613975	0.58806	0.300682	0.100299	0.119442	0.0623824	0.875767	0.658199	0.518164	0.537969	0.531823	0.115481	0.101382	0.0820708	0.0831381	0.0941141	0.757239
penaeus_chinensis_gca019202785v2rs	0.0885857	0.107021	0.0720312	0.216489	0.256761	0.238342	0.256887	0.722769	0.224209	0.381847	0.511335	0.339282	0.18891	0.729079	0.0992981	0.35077	0.0962719	0.105064	0.547506	0.113126	0.117252	0.190124	0.315227	0.0790235	0.0780361	0.0758736	0.183616	0.49829	0.48237	0.52729	0.485193	0.395968	0.50692	0.465193	0.156513	0.148493	0.111474	0.255001	0.804395	0.547415	0.38929	0.407113	0.402886	0.224423	0.15983	0.191629	0.188823	0.129615	0.637905
penaeus_japonicus_gca017312705v1	0.104366	0.0965079	0.0608986	0.226857	0.267066	0.245641	0.262014	0.733482	0.235148	0.393303	0.517502	0.346494	0.174648	0.740357	0.0865732	0.361653	0.101282	0.0946587	0.556062	0.102778	0.108914	0.196719	0.317727	0.0684304	0.0639808	0.0918941	0.169296	0.507576	0.492954	0.535717	0.492649	0.40441	0.51699	0.472913	0.166413	0.141382	0.102662	0.239804	0.815286	0.556724	0.39666	0.415081	0.409769	0.213895	0.149874	0.184847	0.182755	0.119299	0.645151
penaeus_monodon_gca015228065v1	0.122451	0.157211	0.116984	0.191397	0.222396	0.199066	0.204562	0.677861	0.190391	0.344095	0.456838	0.285632	0.202412	0.687935	0.130133	0.308017	0.0569404	0.155406	0.493823	0.164038	0.169967	0.150226	0.267809	0.111501	0.106367	0.0685909	0.212239	0.448239	0.434486	0.474528	0.431391	0.342839	0.460899	0.411534	0.108497	0.190337	0.148333	0.268569	0.762924	0.49525	0.335515	0.353286	0.348853	0.259506	0.195552	0.235543	0.231173	0.162454	0.584424
penaeus_vannamei_gca003789085v1	0.114514	0.15048	0.116513	0.196034	0.205781	0.183595	0.200871	0.689757	0.200099	0.355594	0.461198	0.292375	0.230723	0.702102	0.147878	0.322075	0.0565608	0.14639	0.500379	0.155115	0.163049	0.134193	0.25538	0.128375	0.12511	0.0511157	0.230944	0.459958	0.445995	0.486471	0.438863	0.352743	0.472444	0.419966	0.120205	0.203355	0.163775	0.296205	0.777358	0.505573	0.340243	0.359827	0.354649	0.275655	0.211436	0.246319	0.244034	0.180095	0.591101
periophthalmus_magnuspinnatus	0.0544502	0.0765727	0.119738	0.291477	0.227169	0.230794	0.278486	0.804986	0.305513	0.464544	0.550066	0.394521	0.247554	0.813669	0.15696	0.435087	0.155058	0.060698	0.598938	0.0784247	0.0924383	0.180734	0.310214	0.135699	0.135381	0.114164	0.238613	0.571128	0.559262	0.597957	0.5388	0.461356	0.587463	0.523764	0.231414	0.190164	0.161553	0.312739	0.888327	0.610535	0.432635	0.452176	0.445603	0.265006	0.20143	0.228316	0.22501	0.185004	0.685934
peromyscus_maniculatus_bairdii	0.294755	0.211413	0.149272	0.411695	0.447307	0.418593	0.390284	0.765086	0.233172	0.400408	0.609315	0.421696	0.055036	0.751747	0.111476	0.419907	0.252574	0.231153	0.631319	0.219592	0.203602	0.360796	0.466326	0.130268	0.130108	0.281991	0.0552252	0.570326	0.545134	0.597135	0.575935	0.479806	0.567305	0.552969	0.270734	0.0921224	0.110433	0.0857106	0.814849	0.615331	0.482777	0.502108	0.49626	0.111294	0.0935971	0.0930395	0.0943088	0.0853041	0.715325
petromyzon_marinus	0.203867	0.120275	0.123015	0.386399	0.414538	0.410906	0.428393	0.823847	0.290699	0.459104	0.668479	0.484652	0.178604	0.808699	0.107484	0.48282	0.267961	0.144652	0.695698	0.119991	0.103093	0.363617	0.488158	0.121972	0.125408	0.212137	0.135164	0.636112	0.610975	0.663081	0.635722	0.543167	0.633963	0.613254	0.315653	0.0915918	0.0856319	0.241562	0.872165	0.681397	0.542737	0.562598	0.556473	0.113892	0.0873073	0.105425	0.10656	0.101226	0.780978
phaeodactylum_tricornutum	0.858661	0.898215	0.88034	0.612095	0.739223	0.711899	0.681511	0.513797	0.596768	0.447093	0.424907	0.680623	0.797697	0.241183	0.871257	0.492032	0.748993	0.904138	0.448215	0.904636	0.906406	0.876761	0.707554	0.865308	0.860159	0.789698	0.77062	0.49967	0.495115	0.519397	0.546363	0.582794	0.487753	0.51599	0.706706	0.892751	0.890518	0.824453	0.280787	0.601626	0.774136	0.756903	0.770616	0.848469	0.857364	0.912871	0.914724	0.895769	0.549121
phascolarctos_cinereus	0.391663	0.310308	0.251731	0.503983	0.538078	0.508769	0.475368	0.822168	0.289882	0.457147	0.681615	0.493097	0.130022	0.807701	0.211289	0.490613	0.343368	0.328728	0.69967	0.317939	0.301567	0.449242	0.551609	0.228514	0.227586	0.378444	0.155741	0.636314	0.61094	0.663538	0.64589	0.549359	0.632144	0.623733	0.358447	0.197266	0.209962	0.0585331	0.871038	0.679814	0.554319	0.572083	0.565976	0.216369	0.201264	0.183326	0.183751	0.190588	0.780076
phaseolus_vulgaris	0.48002	0.523335	0.490417	0.230871	0.274446	0.223011	0.184837	0.458748	0.407134	0.23452	0.200512	0.162402	0.519362	0.502061	0.50591	0.160511	0.345707	0.510268	0.215535	0.52649	0.537396	0.330996	0.159664	0.491426	0.487564	0.42845	0.554681	0.235786	0.219657	0.252908	0.165107	0.143549	0.260057	0.174792	0.301143	0.577431	0.535751	0.590329	0.576109	0.242576	0.180302	0.169537	0.178926	0.625465	0.578786	0.620009	0.615496	0.54344	0.274877
phasianus_colchicus	0.148879	0.070342	0.0290752	0.277604	0.316893	0.296058	0.311011	0.792334	0.283229	0.442978	0.568342	0.400272	0.134922	0.792861	0.0396355	0.42077	0.14985	0.0861032	0.60869	0.0754846	0.0628333	0.245961	0.367827	0.0196654	0.0217474	0.136068	0.128847	0.565379	0.55131	0.591932	0.547027	0.45996	0.576328	0.528562	0.22502	0.0930364	0.0517329	0.19923	0.866813	0.612712	0.448007	0.466959	0.462347	0.163376	0.0984268	0.134904	0.133869	0.0690869	0.699427
phlebotomus_papatasi	0.392331	0.427827	0.388834	0.153813	0.240301	0.20342	0.158253	0.405581	0.290725	0.122921	0.253667	0.129507	0.397033	0.41513	0.386245	0.228507	0.254402	0.425905	0.223961	0.433898	0.440581	0.368316	0.192065	0.376499	0.369681	0.325921	0.42979	0.176997	0.163411	0.205867	0.161607	0.0740809	0.189525	0.141634	0.175973	0.454807	0.418241	0.466287	0.491022	0.226608	0.226494	0.209118	0.221255	0.497663	0.453344	0.494762	0.490978	0.420756	0.314293
phocoena_sinus	0.311283	0.234243	0.17427	0.419226	0.454119	0.4241	0.390479	0.784499	0.260536	0.423778	0.606749	0.420972	0.0594411	0.775135	0.133969	0.421378	0.260089	0.252036	0.631357	0.239137	0.225515	0.363516	0.466907	0.149889	0.150701	0.298446	0.0953279	0.576062	0.555743	0.603964	0.573287	0.479653	0.580765	0.550809	0.273022	0.120267	0.133936	0.0456396	0.844498	0.622285	0.480295	0.500059	0.493847	0.146892	0.125492	0.11015	0.109863	0.113179	0.719823
physcomitrium_patens	0.626108	0.66411	0.615396	0.360204	0.426819	0.372256	0.318932	0.365414	0.480838	0.303528	0.135096	0.247253	0.614568	0.424658	0.628076	0.24869	0.478781	0.654784	0.122187	0.66664	0.675937	0.475822	0.312688	0.614059	0.607948	0.566558	0.638554	0.158507	0.13575	0.197245	0.163404	0.203798	0.179083	0.136694	0.417303	0.695676	0.66271	0.680544	0.49514	0.209384	0.233633	0.229688	0.232154	0.721353	0.690788	0.736226	0.7343	0.662919	0.142212
physeter_catodon	0.29618	0.220268	0.161062	0.404497	0.438678	0.409513	0.37685	0.776875	0.255487	0.416995	0.593674	0.411093	0.0522965	0.768798	0.120852	0.412456	0.245561	0.237686	0.621871	0.22509	0.211283	0.348993	0.452392	0.136181	0.136694	0.283822	0.0962214	0.566995	0.546792	0.595227	0.561429	0.469105	0.571047	0.538593	0.257931	0.108523	0.119434	0.0474844	0.840274	0.613627	0.46842	0.487561	0.482368	0.13859	0.11417	0.101694	0.100453	0.0996902	0.710506
phytophthora_infestans	0.785952	0.824984	0.798778	0.523551	0.652298	0.6135	0.563078	0.25296	0.53409	0.362831	0.295062	0.479063	0.725483	0.0523824	0.79092	0.379187	0.662188	0.828378	0.282675	0.832393	0.834687	0.776365	0.597588	0.784512	0.780239	0.713823	0.711661	0.251864	0.269548	0.261205	0.330112	0.378458	0.228147	0.311905	0.583877	0.82261	0.814357	0.767934	0.0920407	0.364449	0.586042	0.563697	0.578178	0.797431	0.79505	0.848136	0.849275	0.821714	0.358777
phytophthora_parasitica	0.823633	0.862046	0.841473	0.569835	0.698041	0.667082	0.625645	0.44814	0.558835	0.397156	0.364869	0.603645	0.761933	0.184232	0.832801	0.434639	0.706536	0.867454	0.377475	0.868621	0.870777	0.832536	0.658083	0.827255	0.822176	0.753075	0.739547	0.441302	0.426497	0.477198	0.468555	0.507554	0.436458	0.438664	0.644925	0.858586	0.853683	0.793871	0.242743	0.523818	0.701455	0.683688	0.696367	0.81946	0.82591	0.881043	0.882823	0.859482	0.473086
phytophthora_ramorum	0.835203	0.874204	0.848261	0.573315	0.702463	0.664315	0.616509	0.363345	0.574946	0.408277	0.349589	0.543801	0.774243	0.0924033	0.840502	0.42925	0.711989	0.877851	0.341986	0.880809	0.8834	0.828647	0.650909	0.833915	0.829709	0.762542	0.755341	0.357946	0.342812	0.39397	0.392166	0.438073	0.353238	0.370443	0.634681	0.870511	0.863911	0.811811	0.156487	0.44723	0.650102	0.629528	0.643782	0.83881	0.840717	0.89522	0.895807	0.870931	0.421494
phytophthora_sojae	0.811871	0.850568	0.824949	0.552555	0.680418	0.646429	0.600941	0.357121	0.550236	0.384245	0.334153	0.540431	0.75032	0.0911237	0.81722	0.409536	0.689299	0.854475	0.329706	0.856988	0.859465	0.811271	0.634528	0.81032	0.806209	0.738877	0.73108	0.351987	0.337757	0.388017	0.391238	0.42689	0.3476	0.361124	0.618834	0.846785	0.840218	0.787433	0.151978	0.445719	0.644049	0.625204	0.640192	0.814133	0.816624	0.871343	0.872186	0.84732	0.415368
piliocolobus_tephrosceles	0.277524	0.202602	0.147162	0.382706	0.415973	0.386549	0.347327	0.693273	0.165546	0.329229	0.545698	0.357616	0.0452104	0.680782	0.116843	0.355072	0.224909	0.219212	0.563142	0.207956	0.193709	0.323629	0.423449	0.117498	0.118158	0.263885	0.0616413	0.499678	0.474967	0.526661	0.508827	0.412455	0.49625	0.486724	0.233889	0.136884	0.13541	0.128484	0.749952	0.543708	0.417262	0.435277	0.42913	0.126874	0.105325	0.158839	0.160017	0.140544	0.644008
pistacia_vera	0.468763	0.5131	0.47765	0.219981	0.265418	0.213897	0.17305	0.459056	0.389022	0.215845	0.210597	0.143431	0.502791	0.504052	0.493055	0.168901	0.333148	0.500095	0.214982	0.515562	0.526013	0.329232	0.155061	0.478424	0.474636	0.416811	0.537856	0.236505	0.221155	0.254458	0.166041	0.11473	0.260778	0.17544	0.287078	0.564556	0.523583	0.574284	0.57685	0.24178	0.157529	0.144944	0.156047	0.610101	0.565087	0.606191	0.602167	0.530666	0.277025
pisum_sativum	0.548366	0.584946	0.535422	0.280087	0.357269	0.30026	0.24247	0.358226	0.422895	0.248807	0.135544	0.177973	0.541439	0.415191	0.547948	0.179573	0.400034	0.57789	0.113653	0.588058	0.597488	0.437785	0.260405	0.533516	0.527531	0.4867	0.574226	0.146821	0.126725	0.185621	0.151656	0.192018	0.169907	0.125009	0.337093	0.616051	0.582356	0.612243	0.486143	0.197698	0.22602	0.218065	0.224668	0.652303	0.613712	0.656244	0.654086	0.582876	0.171164
plasmodium_berghei	0.774336	0.8108	0.769685	0.497961	0.616058	0.569337	0.515187	0.37595	0.549527	0.374465	0.245421	0.471472	0.720868	0.11919	0.768367	0.357761	0.637336	0.808559	0.249026	0.816163	0.820384	0.729621	0.54982	0.759307	0.750994	0.700577	0.720239	0.373121	0.349182	0.409301	0.380793	0.425042	0.368742	0.355499	0.54916	0.815863	0.797204	0.774557	0.177133	0.423074	0.573297	0.555297	0.567638	0.809045	0.798544	0.850096	0.849494	0.801788	0.343778
plasmodium_chabaudi	0.783364	0.819564	0.781939	0.50802	0.629153	0.583553	0.529241	0.357253	0.551898	0.377918	0.256673	0.466629	0.728269	0.101744	0.779315	0.366519	0.647282	0.818156	0.250282	0.826279	0.829975	0.744092	0.563247	0.769459	0.762284	0.709084	0.724169	0.355986	0.330459	0.392083	0.362669	0.408308	0.351989	0.337841	0.559627	0.822307	0.806156	0.77974	0.160179	0.412045	0.571109	0.551928	0.566558	0.812994	0.80436	0.856167	0.855886	0.810904	0.341648
plasmodium_falciparum	0.773297	0.809645	0.768586	0.497371	0.612625	0.567632	0.516452	0.335944	0.547147	0.373005	0.248131	0.474924	0.719314	0.0829691	0.768362	0.356321	0.636383	0.807617	0.249213	0.815553	0.818874	0.730181	0.55116	0.758188	0.750601	0.699375	0.719307	0.335329	0.310059	0.373263	0.341713	0.384975	0.330939	0.315068	0.547741	0.813466	0.796077	0.773573	0.140774	0.386074	0.574281	0.556009	0.569512	0.806808	0.797057	0.84827	0.84729	0.800779	0.34536
plasmodium_knowlesi	0.752185	0.787936	0.746583	0.475705	0.593538	0.54844	0.496772	0.362142	0.538249	0.363037	0.227381	0.446372	0.702475	0.115441	0.74698	0.338074	0.614656	0.78596	0.213791	0.794031	0.798659	0.710815	0.531683	0.736435	0.729186	0.679179	0.70739	0.361486	0.336123	0.400109	0.367786	0.411207	0.357236	0.341434	0.526693	0.794313	0.77453	0.75915	0.173	0.410662	0.539376	0.521886	0.535794	0.796942	0.781765	0.831583	0.830087	0.779252	0.314695
plasmodium_vivax	0.761497	0.797875	0.756928	0.485214	0.607697	0.569361	0.521196	0.353285	0.540346	0.365831	0.253162	0.478695	0.708625	0.0967262	0.755839	0.344419	0.624331	0.795399	0.256484	0.803417	0.807009	0.733437	0.555297	0.746392	0.738294	0.687138	0.711981	0.350381	0.325663	0.386073	0.357297	0.403077	0.346517	0.333188	0.539689	0.801331	0.784399	0.764476	0.154563	0.400291	0.578919	0.560091	0.57389	0.799903	0.787667	0.837329	0.836012	0.788918	0.349129
pocillopora_damicornis_gca003704095v1	0.242997	0.319695	0.351846	0.141815	0.0318993	0.0669642	0.126541	0.657252	0.336647	0.31532	0.397666	0.247541	0.441483	0.663293	0.380873	0.286878	0.225345	0.296905	0.449008	0.32067	0.337622	0.133212	0.126711	0.362472	0.357612	0.229363	0.460962	0.423168	0.411348	0.449964	0.389019	0.313466	0.439405	0.377451	0.210177	0.434378	0.397356	0.511627	0.738376	0.463804	0.278593	0.301611	0.294259	0.510352	0.444698	0.475941	0.471984	0.413306	0.534273
podarcis_muralis	0.247998	0.159305	0.111223	0.3914	0.43155	0.408407	0.396821	0.758495	0.23069	0.394999	0.613244	0.425138	0.0816569	0.746627	0.0848688	0.421486	0.244866	0.182309	0.631053	0.167107	0.148637	0.356205	0.471125	0.102325	0.107038	0.241946	0.059035	0.567465	0.54268	0.594516	0.577283	0.480245	0.563866	0.555099	0.275075	0.0745171	0.0763223	0.14154	0.814029	0.611756	0.485557	0.503318	0.496945	0.0543867	0.0399313	0.0937771	0.0957143	0.0815379	0.711925
poecilia_formosa	0.0625565	0.128671	0.148386	0.268659	0.174861	0.214775	0.273728	0.78491	0.27376	0.433462	0.544854	0.38581	0.255965	0.783597	0.178606	0.413034	0.128747	0.100921	0.59408	0.128319	0.143636	0.143272	0.280422	0.160162	0.155719	0.0930785	0.261705	0.556832	0.543385	0.583099	0.532633	0.449242	0.569433	0.515277	0.217515	0.229633	0.193589	0.322443	0.857401	0.60174	0.42625	0.447956	0.44109	0.305404	0.240391	0.27151	0.267018	0.211309	0.681359
poecilia_latipinna	0.0531483	0.0607127	0.0996794	0.306501	0.241272	0.263935	0.319865	0.822283	0.307947	0.468581	0.590777	0.42792	0.227168	0.819902	0.135405	0.450474	0.167816	0.0349542	0.637159	0.0606402	0.0758384	0.204372	0.337584	0.114751	0.114568	0.113162	0.218436	0.595987	0.581829	0.622646	0.575403	0.490676	0.607328	0.557919	0.255738	0.171047	0.140801	0.292497	0.8927	0.643423	0.473195	0.491613	0.485937	0.244482	0.182113	0.208722	0.206186	0.163517	0.726161
poecilia_mexicana	0.0502712	0.0743244	0.102235	0.296673	0.2268	0.249286	0.306043	0.812418	0.301015	0.46159	0.577237	0.416773	0.228959	0.812798	0.13836	0.440568	0.158634	0.0506585	0.624821	0.0742478	0.0892197	0.186415	0.320417	0.118117	0.117662	0.106174	0.220974	0.586998	0.572737	0.613713	0.563335	0.479557	0.597626	0.545783	0.246143	0.179927	0.144132	0.294712	0.885836	0.63263	0.459294	0.479205	0.472754	0.255228	0.190915	0.220576	0.216372	0.166185	0.712799
poecilia_reticulata	0.0523128	0.0637428	0.101346	0.302725	0.237	0.26128	0.315302	0.817842	0.303413	0.464189	0.585926	0.425368	0.2252	0.814543	0.136285	0.446256	0.164641	0.0373254	0.634446	0.0637067	0.0799233	0.203783	0.338221	0.116102	0.114106	0.108459	0.220321	0.593227	0.578277	0.61963	0.572681	0.48809	0.603538	0.555001	0.252085	0.175111	0.142758	0.291397	0.888014	0.640759	0.468237	0.489117	0.482207	0.249775	0.186574	0.213151	0.210753	0.165245	0.72237
pogona_vitticeps	0.353576	0.264423	0.213009	0.492899	0.532355	0.507533	0.49612	0.857393	0.323324	0.492185	0.720938	0.532836	0.167187	0.841642	0.184296	0.529503	0.342785	0.287482	0.73995	0.271477	0.252319	0.45401	0.568662	0.2013	0.206095	0.347434	0.145763	0.67593	0.650822	0.703359	0.685535	0.589435	0.670931	0.662868	0.376677	0.136634	0.169689	0.0974015	0.901518	0.719753	0.593672	0.611828	0.605863	0.104743	0.12727	0.100875	0.102587	0.150555	0.820024
pogonomyrmex_barbatus_gca000187915v1rs	0.432817	0.469519	0.420836	0.222566	0.241312	0.184491	0.12742	0.544589	0.309976	0.337223	0.360651	0.137564	0.428584	0.63755	0.433934	0.299287	0.284754	0.462518	0.340377	0.47271	0.481695	0.315154	0.142281	0.419239	0.414744	0.371831	0.461322	0.364313	0.346728	0.374403	0.285725	0.240992	0.3898	0.309093	0.223501	0.503692	0.466658	0.498872	0.703979	0.315398	0.0748589	0.0947215	0.0891346	0.53928	0.499755	0.543741	0.541171	0.469166	0.293032
pollicipes_pollicipes_gca011947565v2	0.114813	0.0461926	0.0578265	0.312843	0.305662	0.321026	0.357247	0.792693	0.265274	0.429879	0.614515	0.434621	0.168942	0.781136	0.0730147	0.434666	0.196196	0.0527069	0.645584	0.0496671	0.0507872	0.270335	0.400475	0.0594853	0.0660532	0.113207	0.156098	0.58977	0.566625	0.617748	0.585275	0.492863	0.589705	0.562086	0.256301	0.109521	0.0785997	0.23334	0.848157	0.63602	0.490484	0.508981	0.503966	0.184185	0.120758	0.147641	0.144977	0.101725	0.733772
pomacea_canaliculata_gca003073045v1	0.123139	0.201212	0.233855	0.275852	0.156948	0.213184	0.272164	0.793534	0.285904	0.445666	0.543541	0.390029	0.336328	0.795547	0.26388	0.421421	0.137554	0.177527	0.594879	0.201437	0.218011	0.123392	0.268746	0.245764	0.241105	0.110585	0.347309	0.563064	0.549188	0.589325	0.534731	0.453479	0.576378	0.518729	0.223295	0.315448	0.279251	0.403215	0.86963	0.6059	0.425218	0.447494	0.439937	0.391652	0.326512	0.358024	0.353192	0.296674	0.680243
pongo_abelii	0.36056	0.280109	0.218935	0.470502	0.504678	0.475595	0.441205	0.788843	0.256801	0.424136	0.644099	0.456305	0.0926688	0.774983	0.179224	0.453224	0.31026	0.298845	0.661972	0.286845	0.271473	0.415537	0.517242	0.197715	0.197536	0.34699	0.122583	0.599038	0.574247	0.626179	0.60817	0.511489	0.595563	0.585741	0.325106	0.163318	0.179881	0.065275	0.83829	0.643276	0.516348	0.534337	0.528622	0.185159	0.168499	0.150139	0.150662	0.15686	0.743228
populus_trichocarpa	0.521113	0.564828	0.529937	0.271965	0.315382	0.264705	0.22486	0.429073	0.433043	0.259117	0.184219	0.187423	0.550017	0.479287	0.544677	0.188882	0.385406	0.5517	0.184646	0.568662	0.579507	0.366194	0.198012	0.530341	0.526306	0.470361	0.584132	0.211156	0.19439	0.22721	0.136776	0.1627	0.236191	0.150543	0.3379	0.616168	0.575772	0.621456	0.552256	0.208823	0.193155	0.188747	0.192226	0.659748	0.616119	0.657084	0.653883	0.582387	0.239516
portunus_trituberculatus_gca017591435v1	0.126744	0.0961445	0.0668667	0.238917	0.277156	0.251967	0.266104	0.729691	0.21894	0.378973	0.520108	0.34978	0.151792	0.728363	0.0740847	0.358858	0.105191	0.0969367	0.559007	0.102982	0.106343	0.203028	0.322981	0.0562963	0.0529462	0.113973	0.15702	0.509001	0.493119	0.538021	0.495376	0.40654	0.517317	0.475677	0.167291	0.135253	0.0955203	0.218451	0.80283	0.557951	0.398971	0.418247	0.412357	0.207066	0.142532	0.178747	0.176136	0.108775	0.648587
priapulus_caudatus_gca000485595v2	0.0951599	0.0775885	0.0610236	0.245749	0.274467	0.259688	0.284267	0.748055	0.229297	0.390346	0.544902	0.373953	0.19346	0.742203	0.0959128	0.379254	0.123099	0.0824051	0.58451	0.0843086	0.0871153	0.211693	0.337581	0.0789061	0.0789567	0.0850765	0.176295	0.530468	0.513611	0.559543	0.52074	0.428994	0.537933	0.500613	0.18841	0.131569	0.0984699	0.25817	0.814219	0.579802	0.424529	0.443351	0.437832	0.206282	0.142989	0.172191	0.167753	0.123155	0.67358
pristionchus_pacificus	0.37681	0.428786	0.410178	0.274754	0.163471	0.175473	0.191441	0.691889	0.350908	0.427869	0.450369	0.263819	0.459691	0.750365	0.431296	0.381711	0.266991	0.411723	0.451458	0.430788	0.444962	0.18597	0.167631	0.415615	0.410167	0.33257	0.492662	0.481347	0.463976	0.498179	0.40493	0.355034	0.507434	0.42166	0.234298	0.498508	0.456532	0.529404	0.823172	0.464042	0.23572	0.254781	0.249611	0.558441	0.50277	0.541839	0.539157	0.465449	0.45611
procambarus_clarkii_gca020424385v2	0.189123	0.187207	0.170783	0.302567	0.338193	0.310551	0.28743	0.644493	0.120006	0.284299	0.500056	0.31183	0.0902591	0.635399	0.160895	0.30887	0.143815	0.193475	0.516082	0.19356	0.195337	0.254065	0.362501	0.155336	0.150965	0.175887	0.0948585	0.451624	0.426716	0.479313	0.463494	0.366674	0.447199	0.441531	0.165428	0.182388	0.179384	0.167743	0.703555	0.495267	0.371751	0.390439	0.383169	0.170143	0.155921	0.208275	0.209749	0.185047	0.59508
procavia_capensis	0.383081	0.298767	0.237989	0.499843	0.534953	0.506324	0.478119	0.839991	0.308914	0.475413	0.690044	0.502063	0.135791	0.827378	0.199749	0.501002	0.340728	0.319407	0.711888	0.308688	0.291662	0.447127	0.552773	0.21916	0.218529	0.37055	0.137504	0.650956	0.625576	0.677974	0.656535	0.561182	0.647711	0.634156	0.356002	0.178482	0.198202	0.0713938	0.889007	0.696056	0.563666	0.583363	0.576871	0.184631	0.179995	0.162061	0.161512	0.171974	0.796003
prolemur_simus	0.317312	0.234909	0.174232	0.431444	0.466392	0.438244	0.412721	0.78883	0.258306	0.424561	0.63231	0.443993	0.0783858	0.775746	0.133529	0.44169	0.271623	0.253416	0.653929	0.241527	0.22632	0.380165	0.487821	0.152251	0.152747	0.30446	0.0778408	0.593441	0.569074	0.62126	0.597424	0.502214	0.592753	0.574552	0.292597	0.117283	0.134515	0.0644052	0.839403	0.639483	0.505078	0.523754	0.517876	0.133909	0.11948	0.101487	0.101202	0.109439	0.738648
propithecus_coquereli	0.357304	0.276913	0.215892	0.471114	0.506004	0.477039	0.447673	0.8341	0.302492	0.469225	0.669288	0.483332	0.115687	0.819972	0.175909	0.480879	0.311552	0.295651	0.69419	0.283911	0.26819	0.417307	0.523698	0.194661	0.194124	0.344439	0.154008	0.635988	0.61211	0.663536	0.635969	0.542133	0.635539	0.613221	0.327395	0.159102	0.176571	0.0653005	0.883705	0.681932	0.542909	0.562846	0.556753	0.183588	0.163499	0.146365	0.146778	0.153128	0.7807
prunus_avium	0.569022	0.605674	0.557296	0.301949	0.3743	0.317002	0.261769	0.33315	0.4396	0.26467	0.0961216	0.222376	0.56002	0.380737	0.569886	0.198181	0.420699	0.597493	0.0896653	0.608634	0.617896	0.450436	0.27377	0.556074	0.550236	0.508059	0.592818	0.191224	0.163953	0.230024	0.196059	0.236421	0.188307	0.169411	0.359299	0.638086	0.604232	0.630805	0.452579	0.242101	0.267274	0.262468	0.26568	0.670931	0.634229	0.678711	0.676682	0.604669	0.158183
prunus_dulcis	0.566391	0.605055	0.556424	0.301263	0.368021	0.312667	0.259612	0.380613	0.439477	0.264719	0.151605	0.196206	0.56122	0.436589	0.569209	0.19956	0.419571	0.595385	0.136515	0.607926	0.617015	0.429794	0.258803	0.554918	0.54966	0.507405	0.593001	0.165439	0.148598	0.182574	0.13189	0.172342	0.192053	0.106717	0.358827	0.637697	0.603686	0.631791	0.508093	0.177932	0.211457	0.198867	0.209793	0.671977	0.633958	0.678298	0.676194	0.604085	0.176859
prunus_persica	0.574762	0.615254	0.565919	0.310913	0.376582	0.321295	0.268731	0.386111	0.449497	0.274162	0.160602	0.206203	0.571059	0.446605	0.579219	0.209106	0.429239	0.604887	0.144131	0.618309	0.626992	0.434766	0.264169	0.56457	0.560302	0.517382	0.60287	0.175558	0.158817	0.19227	0.122435	0.163058	0.201929	0.11686	0.36877	0.648404	0.612976	0.641997	0.518043	0.168207	0.204138	0.191561	0.202352	0.682123	0.644663	0.688846	0.685936	0.614382	0.173795
pseudonaja_textilis	0.275887	0.186851	0.138493	0.419245	0.458976	0.434866	0.423972	0.819053	0.294674	0.458882	0.650978	0.464361	0.0965015	0.810114	0.111816	0.460986	0.270422	0.210195	0.674523	0.195232	0.17635	0.381716	0.49606	0.128887	0.132988	0.269412	0.132423	0.615856	0.592134	0.643742	0.616536	0.523432	0.616667	0.593715	0.305976	0.0592508	0.0932056	0.128999	0.879923	0.662002	0.523889	0.543284	0.537358	0.0645016	0.05121	0.0361783	0.0353968	0.0776995	0.760741
pteropus_vampyrus	0.318335	0.229805	0.169983	0.4455	0.482065	0.455594	0.435019	0.836064	0.304767	0.47122	0.665435	0.483215	0.116111	0.822124	0.136071	0.481285	0.288746	0.251349	0.693951	0.239367	0.22176	0.399096	0.508493	0.155605	0.158159	0.307519	0.135533	0.636659	0.613187	0.664387	0.633519	0.54205	0.636554	0.611548	0.316122	0.107495	0.129058	0.0678386	0.886073	0.682668	0.540093	0.559174	0.554022	0.116951	0.107851	0.086943	0.0886976	0.105645	0.780551
puccinia_triticina	0.80962	0.846322	0.810812	0.537377	0.659556	0.615214	0.561091	0.092464	0.560668	0.390615	0.288208	0.435573	0.749513	0.231516	0.808382	0.393038	0.677025	0.846078	0.246278	0.853372	0.855618	0.775529	0.594915	0.799281	0.792075	0.734837	0.739292	0.249133	0.2637	0.222991	0.297907	0.36206	0.236288	0.300493	0.589497	0.84493	0.831889	0.795588	0.23837	0.22175	0.461546	0.439119	0.449382	0.82564	0.822383	0.875676	0.87642	0.839279	0.262593
pundamilia_nyererei	0.0471995	0.0723166	0.107207	0.29313	0.227096	0.24754	0.303679	0.810606	0.30023	0.460055	0.572968	0.411509	0.232665	0.810721	0.14227	0.438619	0.154951	0.0479832	0.619948	0.0729085	0.0884249	0.189592	0.322758	0.121908	0.120694	0.106325	0.226201	0.581966	0.567566	0.60864	0.558299	0.474798	0.593399	0.540762	0.241431	0.182864	0.149111	0.297403	0.884024	0.627374	0.455979	0.474429	0.469269	0.257166	0.193822	0.221152	0.217915	0.171173	0.708348
pygocentrus_nattereri	0.17273	0.0851672	0.0813333	0.340136	0.373149	0.365011	0.384755	0.81712	0.291816	0.455201	0.636576	0.456856	0.151609	0.806399	0.0683407	0.456557	0.223911	0.109375	0.667447	0.086912	0.0685672	0.317702	0.442642	0.0831305	0.0882264	0.174244	0.130062	0.611281	0.589123	0.639844	0.606138	0.513987	0.613687	0.583851	0.278757	0.0667708	0.0539339	0.213528	0.875912	0.658486	0.511563	0.529853	0.524906	0.12003	0.0651408	0.0891815	0.0875416	0.0734994	0.75597
pyrenophora_teres	0.843848	0.883034	0.862426	0.59195	0.719883	0.689507	0.649537	0.415402	0.579093	0.418496	0.389707	0.61919	0.781785	0.150852	0.854178	0.459079	0.728513	0.888128	0.398435	0.889044	0.890833	0.855104	0.682159	0.848266	0.842848	0.773665	0.758624	0.404987	0.406979	0.416716	0.466007	0.504236	0.385015	0.437795	0.669522	0.878786	0.874503	0.813725	0.168017	0.522462	0.720857	0.702766	0.715537	0.838935	0.845054	0.900346	0.90208	0.880182	0.491322
pyricularia_oryzae	0.797902	0.836345	0.809803	0.533727	0.662109	0.626313	0.581531	0.304842	0.543515	0.374076	0.314476	0.520507	0.737178	0.040605	0.801562	0.389845	0.672641	0.839375	0.310511	0.843394	0.845604	0.791612	0.61494	0.795264	0.790317	0.725136	0.723082	0.294522	0.305133	0.308009	0.364177	0.406967	0.276552	0.338748	0.599139	0.834799	0.824618	0.779062	0.0688486	0.414915	0.624587	0.605627	0.620688	0.808787	0.806692	0.859408	0.861184	0.832842	0.395199
quercus_lobata	0.399901	0.444882	0.426865	0.163602	0.19394	0.143548	0.131446	0.503159	0.37086	0.202567	0.228757	0.137974	0.479531	0.534422	0.448608	0.158254	0.284056	0.430749	0.269189	0.448435	0.460403	0.266751	0.0885478	0.432155	0.427594	0.351131	0.511696	0.274761	0.260171	0.293352	0.214273	0.15141	0.296636	0.215531	0.252995	0.515275	0.473187	0.548671	0.610175	0.294356	0.158256	0.150806	0.15694	0.576215	0.520194	0.558795	0.556104	0.482406	0.344316
quercus_suber	0.47878	0.514469	0.475294	0.201933	0.323144	0.280229	0.231171	0.323262	0.339809	0.168737	0.108977	0.234732	0.452598	0.342521	0.472987	0.092891	0.341258	0.512756	0.140933	0.520757	0.525594	0.443352	0.264926	0.463298	0.455589	0.408571	0.487694	0.198517	0.172071	0.2373	0.203398	0.244601	0.195583	0.176687	0.256841	0.529008	0.502225	0.524093	0.418571	0.249377	0.313137	0.297162	0.30987	0.561734	0.522067	0.568087	0.565299	0.505674	0.23009
rattus_norvegicus	0.249683	0.169115	0.114496	0.359531	0.394834	0.365362	0.333687	0.706089	0.17795	0.342487	0.545543	0.357284	0.0390235	0.694039	0.104	0.355378	0.2003	0.188014	0.566918	0.176621	0.160806	0.305587	0.409654	0.099286	0.0972358	0.235929	0.0496077	0.506571	0.482788	0.533954	0.510859	0.415976	0.505935	0.488088	0.214448	0.124298	0.122757	0.124139	0.761931	0.552317	0.418468	0.437314	0.431549	0.121953	0.0945527	0.146011	0.147706	0.12758	0.651609
rhagoletis_pomonella_gca013731165v1	0.475042	0.511553	0.482776	0.207141	0.334941	0.297702	0.251854	0.314883	0.270164	0.0935327	0.189287	0.209828	0.416751	0.321031	0.47479	0.164128	0.345355	0.512617	0.173754	0.518416	0.521577	0.462272	0.286246	0.468774	0.463183	0.399885	0.429239	0.108934	0.082834	0.136616	0.126713	0.122736	0.106546	0.1077	0.269962	0.511675	0.497357	0.474421	0.396611	0.152594	0.310939	0.292219	0.305889	0.51447	0.495112	0.546121	0.545379	0.506502	0.252725
rhinolophus_ferrumequinum	0.289295	0.208308	0.147401	0.405066	0.439528	0.410242	0.380637	0.777202	0.251586	0.414954	0.599632	0.417859	0.053488	0.766428	0.107437	0.418158	0.244722	0.227054	0.627986	0.215279	0.199669	0.352599	0.457303	0.126336	0.125791	0.276532	0.0881599	0.573598	0.550699	0.601361	0.566446	0.474207	0.575002	0.544167	0.261787	0.0898335	0.107724	0.0618204	0.836147	0.619968	0.473086	0.49269	0.486953	0.114894	0.0951349	0.0803184	0.0796583	0.083092	0.717134
rhinopithecus_bieti	0.341088	0.26163	0.202564	0.450135	0.484606	0.455549	0.416991	0.761992	0.229529	0.396985	0.617788	0.429834	0.0799335	0.747866	0.161983	0.428002	0.289664	0.28004	0.63641	0.267228	0.253005	0.391719	0.493318	0.178444	0.178155	0.327522	0.131329	0.572754	0.547831	0.599498	0.581823	0.485887	0.567561	0.559406	0.302266	0.148351	0.161174	0.0110438	0.813068	0.616454	0.490001	0.508116	0.502287	0.171682	0.153744	0.138433	0.138202	0.141211	0.716777
rhinopithecus_roxellana	0.336076	0.255565	0.195489	0.444696	0.479102	0.449685	0.412965	0.761485	0.228623	0.396442	0.616301	0.427833	0.0702134	0.7472	0.154565	0.425251	0.283846	0.2742	0.635084	0.262438	0.246765	0.387433	0.48979	0.173146	0.172846	0.322285	0.121609	0.571946	0.547098	0.598807	0.580673	0.484574	0.566754	0.558354	0.297273	0.141338	0.155407	0.0185556	0.810746	0.615947	0.488918	0.506825	0.500994	0.16329	0.146919	0.129692	0.130159	0.134466	0.715632
rhipicephalus_microplus_gca013339725v1	0.357489	0.28047	0.219794	0.4634	0.497703	0.467979	0.428712	0.71698	0.188845	0.35783	0.604988	0.426985	0.0849823	0.703077	0.179729	0.43411	0.304985	0.298879	0.615768	0.285695	0.271868	0.406043	0.504597	0.196361	0.196926	0.343957	0.121861	0.550181	0.520686	0.579536	0.568127	0.481926	0.537468	0.54723	0.315348	0.164141	0.180223	0.121364	0.765174	0.586125	0.476934	0.493396	0.488635	0.183802	0.167829	0.149991	0.150131	0.157746	0.684162
rhipicephalus_sanguineus_gca013339695v1	0.332106	0.245409	0.184395	0.449878	0.485372	0.457453	0.423043	0.739737	0.206988	0.374924	0.615376	0.430453	0.0737655	0.72546	0.146168	0.430527	0.291099	0.267077	0.62831	0.25532	0.237951	0.39649	0.499561	0.166416	0.167575	0.318984	0.079174	0.563231	0.537265	0.591482	0.577493	0.484326	0.555623	0.55607	0.305846	0.125121	0.145013	0.101657	0.788933	0.604888	0.485728	0.504104	0.497967	0.13589	0.126451	0.119201	0.120313	0.118948	0.703965
rhodnius_prolixus	0.102474	0.162684	0.170681	0.189573	0.151473	0.156602	0.209354	0.699426	0.177426	0.340477	0.478437	0.315217	0.270882	0.691981	0.19963	0.329571	0.0537512	0.138461	0.523309	0.162408	0.177236	0.120209	0.23455	0.18178	0.176573	0.0653595	0.281726	0.479701	0.463893	0.507634	0.461514	0.376265	0.488151	0.443732	0.13798	0.254057	0.216939	0.337548	0.76171	0.528447	0.360492	0.378915	0.374296	0.328726	0.264911	0.297935	0.294171	0.232537	0.613621
rhopalosiphum_maidis_gca003676215v3	0.263319	0.309998	0.287231	0.192739	0.0838054	0.102234	0.104862	0.653703	0.233205	0.3363	0.376015	0.229345	0.339888	0.674773	0.306283	0.295993	0.142644	0.294854	0.420928	0.312618	0.32491	0.120658	0.0893909	0.291478	0.286291	0.21507	0.368699	0.419415	0.40642	0.443544	0.367576	0.30189	0.439732	0.365198	0.109795	0.375056	0.332287	0.408466	0.750676	0.44846	0.237189	0.263457	0.256053	0.432166	0.380009	0.419701	0.415545	0.342028	0.487482
rosa_chinensis	0.585634	0.622477	0.571529	0.316558	0.395504	0.339094	0.280739	0.308472	0.442767	0.267302	0.0628624	0.248829	0.57023	0.357086	0.584878	0.206207	0.437771	0.615596	0.064204	0.625865	0.634869	0.475929	0.298192	0.570399	0.562928	0.523956	0.598163	0.217676	0.190406	0.256477	0.222512	0.262874	0.21476	0.195864	0.372657	0.650701	0.618391	0.638717	0.429681	0.268553	0.305443	0.292874	0.303812	0.679935	0.645392	0.690541	0.688258	0.61841	0.13351
saccharomyces_cerevisiae	0.880557	0.924212	0.908962	0.672644	0.784877	0.761575	0.799533	0.830071	0.840033	0.708759	0.569329	0.863118	0.831258	0.588697	0.897584	0.595	0.806203	0.930132	0.623058	0.92659	0.928039	0.919943	0.784012	0.89415	0.891677	0.822151	0.783025	0.832114	0.804919	0.870895	0.837025	0.877387	0.829044	0.810312	0.849065	0.91484	0.91457	0.912349	0.646191	0.882915	0.906492	0.902979	0.905994	0.855535	0.869371	0.926143	0.928741	0.920113	0.727559
saccharum_spontaneum	0.437754	0.481706	0.447356	0.188878	0.235109	0.183468	0.143155	0.46987	0.369906	0.198413	0.195478	0.128729	0.480788	0.499977	0.464425	0.167287	0.302698	0.468622	0.232675	0.485089	0.495842	0.304697	0.126992	0.449615	0.445276	0.386591	0.516145	0.239971	0.226204	0.259791	0.179687	0.118139	0.262281	0.182123	0.260464	0.535172	0.493306	0.551647	0.576262	0.259703	0.172296	0.158783	0.171507	0.585934	0.538028	0.579051	0.574136	0.50167	0.30541
saccoglossus_kowalevskii_gca000003605v1	0.0930727	0.102225	0.0865577	0.254089	0.289145	0.278249	0.296498	0.735944	0.210727	0.374566	0.548008	0.369791	0.209921	0.726113	0.111422	0.372547	0.135673	0.108474	0.580142	0.104135	0.105902	0.23025	0.353568	0.0975929	0.0967697	0.0905646	0.185398	0.525554	0.50591	0.554485	0.518638	0.426474	0.530278	0.496412	0.190795	0.132807	0.11194	0.273563	0.795267	0.573988	0.423535	0.442263	0.437047	0.198414	0.137953	0.165129	0.16288	0.135329	0.668866
saimiri_boliviensis_boliviensis	0.368646	0.285484	0.224062	0.479717	0.514586	0.485148	0.451675	0.797091	0.26522	0.432327	0.655654	0.467329	0.102832	0.782426	0.186243	0.46451	0.319914	0.305395	0.673758	0.294231	0.277771	0.425674	0.528079	0.20512	0.204687	0.354966	0.148403	0.610298	0.585505	0.637612	0.619432	0.523411	0.605809	0.596988	0.334579	0.166774	0.185075	0.0334619	0.846706	0.654296	0.52721	0.545829	0.539906	0.185059	0.170748	0.153738	0.154274	0.160581	0.754297
salarias_fasciatus	0.184829	0.240946	0.229337	0.258881	0.133963	0.15778	0.20186	0.749809	0.27139	0.427549	0.473601	0.326776	0.30356	0.771735	0.25218	0.391376	0.120092	0.220974	0.519917	0.242042	0.255729	0.0217491	0.167532	0.235013	0.230966	0.143314	0.327417	0.517336	0.504425	0.541534	0.465062	0.399813	0.537525	0.461859	0.182875	0.31773	0.275759	0.372764	0.847386	0.545661	0.339719	0.366327	0.358787	0.385048	0.32269	0.361023	0.35894	0.287782	0.589935
salmo_salar	0.162853	0.0859031	0.0456917	0.28075	0.317547	0.291806	0.286279	0.752137	0.240274	0.400035	0.538392	0.366095	0.115527	0.749916	0.0384196	0.379721	0.127534	0.103264	0.576146	0.0913026	0.0889844	0.238288	0.353119	0.0315411	0.0264095	0.149426	0.113989	0.526853	0.51225	0.554342	0.513092	0.422874	0.536841	0.492362	0.185616	0.107703	0.0668907	0.180537	0.823293	0.574906	0.417036	0.435481	0.43033	0.167899	0.111084	0.151382	0.147098	0.0736959	0.665242
salvator_merianae	0.382421	0.294102	0.237673	0.517415	0.556012	0.530457	0.516522	0.872388	0.338423	0.508581	0.737882	0.549364	0.183779	0.856801	0.207241	0.546426	0.365519	0.317136	0.756713	0.303162	0.28444	0.476019	0.589869	0.225343	0.230828	0.373234	0.162341	0.693265	0.667742	0.720488	0.702455	0.606025	0.686908	0.680341	0.397134	0.166293	0.195223	0.114313	0.915479	0.736452	0.610922	0.628177	0.622625	0.144185	0.159538	0.136276	0.138175	0.174351	0.836086
sander_lucioperca	0.0623059	0.0834481	0.0955392	0.272621	0.231296	0.223516	0.271071	0.787562	0.286263	0.445259	0.542066	0.383066	0.217341	0.794501	0.12825	0.417451	0.135782	0.0702804	0.589872	0.0871104	0.0987942	0.173863	0.302789	0.107451	0.105471	0.0983495	0.211901	0.556797	0.542324	0.583031	0.528367	0.446947	0.569894	0.511991	0.215851	0.173318	0.137695	0.282189	0.869083	0.599012	0.424575	0.444173	0.437612	0.248632	0.18418	0.215034	0.21068	0.159573	0.677341
sarcophilus_harrisii	0.361473	0.283523	0.223127	0.468956	0.501243	0.471975	0.43454	0.780462	0.247521	0.415419	0.639493	0.451592	0.0886086	0.765749	0.182949	0.448665	0.309654	0.301246	0.657876	0.288536	0.27474	0.409581	0.510544	0.199693	0.200041	0.348446	0.129429	0.594774	0.569908	0.621519	0.604092	0.507083	0.590616	0.581774	0.319642	0.168272	0.183168	0.0673118	0.829952	0.638623	0.512263	0.530262	0.524478	0.190829	0.173297	0.15712	0.157699	0.160783	0.738532
schistosoma_haematobium_gca000699445v2rs	0.16929	0.0923928	0.0785812	0.336841	0.371967	0.360309	0.365676	0.760416	0.226763	0.3954	0.603136	0.416975	0.202048	0.745209	0.106891	0.415011	0.207264	0.105994	0.627715	0.0970725	0.0985978	0.312505	0.431396	0.0991235	0.0965724	0.172566	0.156019	0.568708	0.543765	0.595956	0.569692	0.474999	0.567635	0.546874	0.252164	0.113979	0.10695	0.263089	0.806803	0.615035	0.476476	0.496031	0.490157	0.133416	0.109025	0.127618	0.127211	0.124882	0.714554
schizosaccharomyces_cryophilus	0.849714	0.888423	0.867544	0.595787	0.72348	0.692365	0.650822	0.445263	0.584985	0.423655	0.391535	0.632502	0.787558	0.172491	0.858688	0.460065	0.73231	0.893979	0.410054	0.894799	0.896808	0.858137	0.683497	0.8531	0.848231	0.779373	0.765589	0.432991	0.42568	0.452145	0.483942	0.519183	0.421192	0.453404	0.671278	0.884742	0.879957	0.820025	0.215224	0.538097	0.734429	0.715714	0.728996	0.846181	0.851919	0.907152	0.90885	0.885699	0.503934
schizosaccharomyces_japonicus	0.855406	0.894095	0.873006	0.603158	0.730797	0.700592	0.662719	0.456816	0.590609	0.429199	0.403225	0.634819	0.792949	0.181543	0.865078	0.471851	0.739684	0.899582	0.412043	0.900561	0.902323	0.866319	0.694119	0.858575	0.853789	0.784874	0.771054	0.445123	0.436337	0.467892	0.48877	0.524532	0.433387	0.459059	0.682697	0.890292	0.885602	0.824913	0.229787	0.543465	0.734061	0.715691	0.728835	0.850132	0.857437	0.912597	0.914337	0.89131	0.505255
schizosaccharomyces_octosporus	0.848715	0.886884	0.865176	0.594142	0.721864	0.690476	0.650361	0.452823	0.583593	0.421364	0.388966	0.633038	0.786594	0.177984	0.856699	0.459315	0.730432	0.891938	0.407078	0.893599	0.896039	0.855983	0.681822	0.851124	0.845627	0.776616	0.764973	0.441427	0.433559	0.471856	0.485483	0.522271	0.432235	0.45663	0.669219	0.883391	0.878633	0.820111	0.232962	0.540469	0.731504	0.71293	0.726057	0.845828	0.85123	0.906745	0.908322	0.884305	0.501617
schizosaccharomyces_pombe	0.846967	0.885183	0.863322	0.591683	0.719487	0.688016	0.64565	0.46577	0.581609	0.419612	0.383445	0.625965	0.784781	0.188423	0.854894	0.454402	0.728408	0.890197	0.397672	0.891627	0.894289	0.85351	0.678373	0.849113	0.844347	0.775252	0.763075	0.455357	0.444417	0.488039	0.487154	0.526461	0.446872	0.457673	0.664164	0.881613	0.876865	0.817692	0.248939	0.541975	0.721535	0.703724	0.716772	0.842693	0.849358	0.904592	0.906351	0.882525	0.494277
sciurus_vulgaris	0.26159	0.186989	0.130687	0.367624	0.401393	0.372107	0.334833	0.723502	0.206755	0.366544	0.544445	0.358603	0.0176759	0.717929	0.0895552	0.35905	0.209221	0.204231	0.569301	0.192327	0.1776	0.308525	0.411442	0.10223	0.102875	0.247919	0.0640567	0.512944	0.49321	0.541421	0.511	0.417497	0.517773	0.488536	0.219671	0.101444	0.0919531	0.0864849	0.790692	0.560217	0.418366	0.437952	0.432129	0.123915	0.0890084	0.137738	0.136026	0.0987693	0.656885
scleropages_formosus	0.0671248	0.133442	0.154834	0.285702	0.16791	0.221572	0.281081	0.802202	0.296821	0.455928	0.552173	0.396853	0.257878	0.805262	0.183944	0.431085	0.147336	0.107473	0.603803	0.133712	0.149105	0.138464	0.280469	0.165836	0.161444	0.104251	0.267091	0.570627	0.556992	0.596823	0.542036	0.460225	0.585241	0.525772	0.229859	0.236628	0.200191	0.324602	0.879696	0.61275	0.43368	0.456746	0.448874	0.312254	0.247614	0.279695	0.274684	0.217171	0.689105
sclerotinia_sclerotiorum	0.727306	0.76362	0.725424	0.451478	0.572365	0.528542	0.474969	0.157017	0.512787	0.336129	0.203128	0.365917	0.674481	0.150022	0.722877	0.311742	0.590896	0.761456	0.174535	0.769677	0.7729	0.690195	0.509551	0.713459	0.705537	0.654145	0.680088	0.162446	0.178002	0.169523	0.221984	0.278948	0.15405	0.214419	0.502451	0.769366	0.750143	0.729948	0.203328	0.259961	0.471012	0.44934	0.464502	0.768247	0.75207	0.803553	0.802671	0.754704	0.245469
scophthalmus_maximus	0.168664	0.23112	0.233952	0.273327	0.146297	0.180704	0.235482	0.78275	0.288545	0.446258	0.510476	0.364343	0.314947	0.793506	0.25868	0.414697	0.136328	0.206956	0.561604	0.231743	0.245691	0.0430807	0.207357	0.240884	0.236951	0.133669	0.336114	0.547358	0.535433	0.575268	0.503874	0.435799	0.565378	0.497128	0.209453	0.318994	0.281454	0.38533	0.868407	0.583249	0.384318	0.412122	0.403316	0.391263	0.327455	0.363773	0.359943	0.293911	0.636077
secale_cereale	0.563966	0.600313	0.550295	0.295128	0.372972	0.317378	0.257892	0.30762	0.43033	0.255256	0.0770477	0.221975	0.55228	0.341987	0.563158	0.190239	0.415655	0.592577	0.0745659	0.603613	0.612794	0.464483	0.285011	0.548876	0.541696	0.502135	0.583615	0.185813	0.158658	0.224613	0.190648	0.231069	0.182896	0.164	0.351786	0.630001	0.597395	0.6231	0.416405	0.23669	0.308731	0.291173	0.305242	0.663227	0.626207	0.67017	0.667912	0.597481	0.153156
selaginella_moellendorffii	0.781137	0.817934	0.782348	0.508245	0.630333	0.586134	0.531997	0.0965469	0.541037	0.368236	0.258494	0.405877	0.723066	0.312994	0.779301	0.364715	0.64747	0.816915	0.216883	0.825099	0.828213	0.74585	0.565242	0.769938	0.762833	0.706081	0.715429	0.220551	0.23449	0.193948	0.269082	0.332361	0.207795	0.271543	0.560315	0.817409	0.803644	0.771974	0.339351	0.194014	0.429386	0.406866	0.413623	0.803794	0.796794	0.850036	0.8503	0.810858	0.227409
serinus_canaria	0.204796	0.115632	0.093174	0.360637	0.39728	0.38488	0.397756	0.83243	0.306528	0.470257	0.646408	0.466325	0.108655	0.82202	0.0792667	0.466579	0.237486	0.138227	0.677118	0.120523	0.102539	0.336852	0.459562	0.0937708	0.0980602	0.200728	0.131419	0.621284	0.60053	0.649872	0.615011	0.522443	0.625125	0.593271	0.28903	0.0239062	0.0481575	0.170564	0.890016	0.66829	0.520391	0.539545	0.533897	0.0869492	0.0459261	0.0534171	0.0513427	0.0439009	0.765322
seriola_dumerili	0.0514875	0.117222	0.139813	0.297322	0.185495	0.232723	0.292951	0.814645	0.304211	0.464767	0.563895	0.410133	0.250752	0.815412	0.170218	0.442663	0.15862	0.0905952	0.615391	0.1177	0.132671	0.152115	0.291212	0.151186	0.147414	0.10943	0.253518	0.583127	0.569495	0.609267	0.554862	0.473706	0.597515	0.539392	0.242942	0.220856	0.18527	0.315875	0.888573	0.625799	0.445464	0.468422	0.461051	0.296361	0.23186	0.261251	0.256828	0.202271	0.700936
seriola_lalandi_dorsalis	0.0909671	0.151679	0.167436	0.264972	0.154627	0.191989	0.251538	0.781587	0.275557	0.435359	0.523666	0.371165	0.273284	0.784772	0.19714	0.410251	0.126669	0.126502	0.574692	0.152305	0.166406	0.111497	0.250435	0.179265	0.174253	0.0879619	0.280126	0.546648	0.534765	0.574138	0.514469	0.437043	0.563049	0.50035	0.207386	0.249359	0.2126	0.340266	0.85912	0.587008	0.404125	0.427639	0.419748	0.324987	0.260042	0.291839	0.286842	0.230362	0.65985
sesamum_indicum	0.517689	0.561519	0.524172	0.267203	0.314513	0.26243	0.220114	0.407794	0.429207	0.255514	0.14745	0.183217	0.545187	0.447516	0.539682	0.184548	0.381102	0.54828	0.164822	0.564576	0.575379	0.378205	0.202505	0.524691	0.520891	0.465967	0.580207	0.182506	0.166948	0.200724	0.156106	0.196468	0.206014	0.129458	0.331817	0.610447	0.569924	0.617116	0.522209	0.202147	0.229595	0.222514	0.228272	0.654295	0.610522	0.6512	0.648305	0.576907	0.230321
setaria_italica	0.592542	0.630114	0.581949	0.326745	0.396943	0.340896	0.286405	0.317609	0.461207	0.285176	0.093753	0.22075	0.585661	0.358007	0.594651	0.223904	0.445062	0.621754	0.0751963	0.633059	0.642017	0.468601	0.291944	0.580666	0.575599	0.532852	0.616613	0.171717	0.14662	0.210983	0.177267	0.219865	0.168071	0.150498	0.384059	0.663656	0.628928	0.656406	0.431693	0.221474	0.292648	0.277156	0.29029	0.696313	0.659908	0.704133	0.701466	0.629797	0.140292
setaria_viridis	0.569442	0.608026	0.559833	0.304496	0.373001	0.316913	0.262587	0.330829	0.445179	0.270222	0.084991	0.211539	0.567651	0.370048	0.572453	0.205388	0.422954	0.598473	0.0907924	0.610473	0.619739	0.449143	0.271448	0.558303	0.553695	0.510791	0.598823	0.179574	0.153173	0.218197	0.18434	0.225293	0.175477	0.157703	0.361934	0.643288	0.606809	0.638287	0.444176	0.229757	0.281521	0.267166	0.280422	0.678477	0.639604	0.682537	0.679345	0.608482	0.160414
sinocyclocheilus_anshuiensis	0.0511659	0.0925678	0.107369	0.269958	0.216711	0.215477	0.268316	0.785875	0.283785	0.442678	0.539633	0.381023	0.226001	0.791402	0.140187	0.414494	0.132942	0.0738149	0.587595	0.0931536	0.107416	0.164102	0.294672	0.119416	0.117814	0.0945754	0.224061	0.55347	0.539578	0.579619	0.526675	0.444646	0.567629	0.510222	0.212819	0.187815	0.151224	0.292672	0.865891	0.596943	0.422003	0.441636	0.434944	0.263481	0.198797	0.229091	0.224582	0.170943	0.675108
sinocyclocheilus_grahami	0.0576427	0.10286	0.109245	0.260252	0.213752	0.203527	0.25146	0.772027	0.275444	0.433716	0.522161	0.366336	0.226722	0.780949	0.141199	0.402063	0.123442	0.0879087	0.572404	0.105662	0.119182	0.154755	0.283123	0.122097	0.118342	0.0891527	0.224363	0.540509	0.526412	0.566693	0.510612	0.43081	0.554422	0.495512	0.200011	0.190381	0.154206	0.293236	0.855918	0.58228	0.404769	0.425825	0.418858	0.266354	0.20196	0.233681	0.228651	0.173401	0.65899
sinocyclocheilus_rhinocerous	0.0605891	0.10866	0.121436	0.261508	0.202727	0.198159	0.251353	0.774348	0.276581	0.434545	0.52237	0.367681	0.238444	0.781956	0.153357	0.404253	0.124451	0.091428	0.571783	0.110134	0.124377	0.148735	0.277682	0.133763	0.13114	0.0902895	0.23768	0.542995	0.52887	0.569222	0.511567	0.433051	0.556643	0.496775	0.202069	0.201253	0.165045	0.304995	0.856384	0.583445	0.404572	0.42507	0.418383	0.277027	0.212066	0.243398	0.238498	0.185378	0.65851
sipha_flava_gca003268045v1	0.311621	0.350666	0.307354	0.144801	0.117871	0.0625241	0.0162937	0.55995	0.235098	0.251215	0.283046	0.135273	0.344851	0.586554	0.322628	0.218999	0.166064	0.340853	0.329922	0.352636	0.361524	0.207548	0.0840497	0.307933	0.304098	0.25304	0.377411	0.328476	0.315008	0.351233	0.273245	0.208768	0.349719	0.27217	0.119036	0.394023	0.353946	0.414188	0.662028	0.353956	0.156047	0.181533	0.171923	0.444726	0.395174	0.436286	0.431958	0.359925	0.411109
solanum_lycopersicum	0.382508	0.426724	0.396706	0.137037	0.183106	0.127798	0.0956073	0.494741	0.333825	0.196809	0.221596	0.105717	0.442748	0.525195	0.414793	0.163139	0.251375	0.413738	0.264163	0.429483	0.440609	0.273229	0.0938402	0.400133	0.394836	0.331513	0.476094	0.264505	0.250472	0.285214	0.207769	0.142679	0.286742	0.206618	0.217371	0.484395	0.442388	0.512156	0.600974	0.288545	0.15678	0.145805	0.15537	0.541917	0.488578	0.528901	0.524547	0.451273	0.345176
solanum_tuberosum	0.435788	0.472895	0.43005	0.171452	0.250129	0.201697	0.181437	0.40276	0.354334	0.184162	0.141717	0.244943	0.464165	0.424281	0.445214	0.106753	0.28744	0.46472	0.190274	0.476127	0.48501	0.362204	0.182694	0.431039	0.42716	0.374981	0.498829	0.21379	0.18652	0.252591	0.218625	0.258988	0.210873	0.191978	0.24145	0.517059	0.475142	0.534134	0.499842	0.264667	0.288079	0.285034	0.287398	0.567013	0.518349	0.559304	0.554584	0.482974	0.277305
solenopsis_invicta	0.38949	0.425807	0.378701	0.176206	0.194191	0.137116	0.0820691	0.539621	0.278204	0.280595	0.301947	0.111422	0.39179	0.597054	0.391775	0.250984	0.241107	0.418136	0.298883	0.429036	0.438232	0.269589	0.0945661	0.377152	0.372942	0.32799	0.4264	0.328299	0.31123	0.344575	0.25248	0.202171	0.353364	0.268271	0.181485	0.461531	0.424551	0.463383	0.669512	0.315214	0.0947711	0.117877	0.109392	0.501433	0.459352	0.501551	0.498614	0.427334	0.33889
sorex_araneus	0.377463	0.294883	0.236366	0.489232	0.52272	0.493281	0.459897	0.797681	0.265237	0.433193	0.661323	0.47308	0.110652	0.783766	0.196066	0.470386	0.328302	0.314711	0.678335	0.30376	0.287115	0.431792	0.536217	0.214162	0.213732	0.364405	0.140404	0.614244	0.589337	0.641535	0.624053	0.527935	0.608732	0.601908	0.340657	0.181305	0.194481	0.0415761	0.846119	0.658076	0.532428	0.550965	0.544087	0.2023	0.185209	0.168494	0.168598	0.174906	0.758026
sorghum_bicolor	0.516829	0.558161	0.514731	0.257927	0.319383	0.263639	0.213306	0.385281	0.413142	0.23941	0.140078	0.167683	0.530313	0.4223	0.528956	0.169182	0.37398	0.54635	0.146946	0.5606	0.569456	0.392913	0.215197	0.514854	0.509913	0.460842	0.563794	0.1578	0.142511	0.17602	0.132986	0.174396	0.180899	0.106166	0.320557	0.60086	0.560656	0.601789	0.496634	0.177581	0.233512	0.219529	0.232331	0.640805	0.59948	0.640938	0.637236	0.566722	0.216766
sparus_aurata	0.0997833	0.152963	0.153025	0.25296	0.17074	0.174772	0.234924	0.767592	0.267404	0.426097	0.507101	0.35555	0.246032	0.773787	0.181019	0.39708	0.115636	0.134204	0.558543	0.15446	0.168503	0.104112	0.236431	0.162882	0.158155	0.0831113	0.261283	0.533203	0.521354	0.560072	0.498048	0.423468	0.549433	0.484986	0.193382	0.237877	0.199852	0.314927	0.848286	0.5714	0.388482	0.411692	0.403085	0.312121	0.247498	0.282371	0.278737	0.213491	0.643246
spermophilus_dauricus	0.292714	0.20867	0.147568	0.408211	0.443266	0.415509	0.388079	0.771591	0.240844	0.407381	0.612245	0.423711	0.0577546	0.758734	0.109222	0.421188	0.249229	0.228588	0.634157	0.217414	0.200515	0.358181	0.462673	0.128157	0.128412	0.280434	0.0675469	0.57347	0.548709	0.600539	0.577238	0.481756	0.571886	0.554696	0.267939	0.0905595	0.108438	0.0730506	0.822405	0.619028	0.485214	0.503586	0.497717	0.115195	0.0943804	0.085916	0.0871431	0.0837339	0.718459
sphaeramia_orbicularis	0.128176	0.0486556	0.0258669	0.282827	0.302094	0.287364	0.313375	0.799261	0.290359	0.449858	0.57627	0.408892	0.154479	0.799656	0.0607783	0.427019	0.15239	0.0645716	0.617165	0.0541118	0.0471572	0.239338	0.365097	0.0401452	0.0402526	0.11496	0.144305	0.572527	0.558305	0.599881	0.555819	0.468414	0.583759	0.536967	0.232134	0.102432	0.0676818	0.218742	0.873703	0.620797	0.455736	0.476106	0.470524	0.178023	0.113336	0.144117	0.139354	0.0896378	0.707887
sphenodon_punctatus	0.508773	0.426884	0.365159	0.619377	0.653599	0.624464	0.586219	0.874968	0.345971	0.51751	0.770508	0.589516	0.24066	0.857576	0.3272	0.592486	0.458391	0.44628	0.782403	0.435148	0.419047	0.561865	0.662277	0.345665	0.3454	0.49549	0.26615	0.71703	0.687479	0.746104	0.733165	0.643342	0.704161	0.712554	0.471465	0.30879	0.326245	0.170825	0.912672	0.752856	0.641578	0.658907	0.653401	0.325803	0.312818	0.294783	0.294024	0.30254	0.850404
sporisorium_reilianum	0.839921	0.879525	0.860363	0.59037	0.717555	0.689942	0.671073	0.593362	0.605281	0.47506	0.416148	0.688846	0.778968	0.347104	0.85196	0.482026	0.726998	0.884872	0.452455	0.885873	0.887708	0.854606	0.687931	0.845787	0.840509	0.77032	0.753182	0.593539	0.568071	0.632697	0.599065	0.642475	0.589754	0.572354	0.698483	0.873976	0.871778	0.807168	0.404972	0.642868	0.775631	0.760165	0.771969	0.832642	0.839678	0.894959	0.897258	0.877131	0.55897
stegastes_partitus	0.0782566	0.0163726	0.0726373	0.322142	0.282731	0.298207	0.348054	0.834991	0.315911	0.478003	0.614748	0.448974	0.207661	0.830174	0.110251	0.463899	0.189753	0.0135222	0.657182	0.0167902	0.0323284	0.244215	0.376983	0.0932386	0.0933023	0.123449	0.191742	0.61199	0.598316	0.639087	0.595266	0.507509	0.621792	0.576421	0.271898	0.141637	0.114315	0.271963	0.9002	0.660014	0.4968	0.515695	0.510642	0.214333	0.152915	0.179993	0.176505	0.138375	0.74777
stegodyphus_dumicola_gca010614865v2rs	0.497445	0.441737	0.390081	0.579208	0.601211	0.579424	0.525289	0.699058	0.337109	0.466246	0.645525	0.498963	0.254722	0.684591	0.348291	0.529727	0.446949	0.457966	0.649952	0.447406	0.435042	0.51466	0.588291	0.358294	0.359053	0.487424	0.308115	0.598543	0.570728	0.622872	0.620233	0.555967	0.582057	0.605809	0.437663	0.342012	0.348564	0.202254	0.724012	0.616896	0.539021	0.550716	0.545365	0.373549	0.34878	0.336446	0.335306	0.329694	0.694326
stegodyphus_mimosarum	0.436091	0.378707	0.326267	0.525303	0.549607	0.525469	0.471877	0.680932	0.273936	0.407497	0.609691	0.448575	0.188172	0.664057	0.284301	0.475191	0.385472	0.394792	0.615347	0.383751	0.372172	0.458221	0.537511	0.29527	0.296164	0.426416	0.242244	0.558262	0.527993	0.585012	0.579758	0.505009	0.540809	0.562045	0.378415	0.277279	0.283842	0.201724	0.714026	0.581188	0.493349	0.506331	0.501038	0.306244	0.283402	0.270319	0.270019	0.265431	0.668539
stomoxys_calcitrans	0.312655	0.35112	0.330234	0.152498	0.186828	0.157538	0.126397	0.479569	0.136763	0.116801	0.317167	0.129005	0.250882	0.468111	0.321662	0.215765	0.195379	0.35593	0.33958	0.357362	0.360348	0.322891	0.182286	0.316072	0.310758	0.241541	0.280168	0.279852	0.255239	0.307272	0.282649	0.187748	0.278603	0.259721	0.152965	0.347445	0.34241	0.316081	0.539238	0.325791	0.21905	0.208935	0.214714	0.352307	0.321977	0.373473	0.373962	0.34834	0.42525
strigamia_maritima	0.505962	0.543084	0.493437	0.238496	0.314301	0.257393	0.199959	0.445433	0.375913	0.284249	0.311394	0.131728	0.496669	0.568397	0.506417	0.266236	0.357587	0.53482	0.281477	0.546036	0.554967	0.392231	0.216729	0.491927	0.485935	0.445262	0.528008	0.300351	0.283108	0.30665	0.223799	0.180024	0.324449	0.248216	0.295192	0.573656	0.54089	0.566856	0.628191	0.224702	0.0804607	0.0665983	0.0719524	0.607337	0.569744	0.614727	0.612349	0.540725	0.215347
strigops_habroptila	0.19035	0.103803	0.0499483	0.325263	0.364249	0.344246	0.353176	0.817176	0.298927	0.460877	0.606286	0.434717	0.0991114	0.81232	0.0369562	0.445467	0.192912	0.123587	0.643397	0.11104	0.0954717	0.293974	0.413185	0.0509127	0.0582265	0.179734	0.133409	0.593484	0.577816	0.622515	0.580451	0.490902	0.602714	0.56053	0.251842	0.0460624	0.00717759	0.161828	0.883886	0.642524	0.483531	0.502483	0.49767	0.115577	0.0514881	0.0887267	0.0873261	0.0272303	0.733562
strix_occidentalis_caurina	0.156667	0.0730968	0.029454	0.289112	0.328966	0.306502	0.31872	0.796662	0.283032	0.443504	0.573093	0.405332	0.127489	0.795163	0.0319288	0.424474	0.158361	0.0921868	0.613292	0.0806988	0.0645016	0.258236	0.379161	0.0202952	0.0272835	0.145265	0.123875	0.570323	0.556351	0.597262	0.551732	0.465824	0.581588	0.533703	0.229916	0.0795343	0.0415096	0.192739	0.86726	0.61853	0.452931	0.471736	0.467204	0.152366	0.0881523	0.123466	0.121074	0.0600871	0.703929
strongylocentrotus_purpuratus	0.0951082	0.0687557	0.0933517	0.291939	0.312415	0.314248	0.338696	0.764996	0.242198	0.404739	0.585511	0.404051	0.232738	0.75628	0.134302	0.403349	0.177923	0.0748713	0.614978	0.0706613	0.0724927	0.264633	0.391967	0.119317	0.118718	0.111584	0.208251	0.558117	0.536688	0.586452	0.553739	0.461841	0.560365	0.53126	0.230121	0.155732	0.134719	0.295961	0.826946	0.605152	0.459575	0.478828	0.473151	0.209023	0.158544	0.181801	0.180044	0.157933	0.702261
strongyloides_ratti	0.789481	0.828323	0.803154	0.531107	0.658938	0.626254	0.587255	0.368492	0.535076	0.364909	0.328737	0.572072	0.728742	0.184013	0.795222	0.39663	0.667907	0.831331	0.346858	0.835417	0.837747	0.792	0.617821	0.788689	0.784506	0.716914	0.713058	0.358439	0.362175	0.369927	0.42215	0.460694	0.338363	0.394848	0.607887	0.826065	0.817696	0.769698	0.126037	0.477331	0.671416	0.653275	0.666255	0.800035	0.797964	0.850617	0.85198	0.824741	0.442528
struthio_camelus_australis	0.247276	0.15804	0.118946	0.393482	0.433567	0.414147	0.420969	0.840997	0.314558	0.478874	0.667155	0.483526	0.118419	0.830222	0.0999388	0.483481	0.263056	0.181827	0.694155	0.167294	0.148471	0.365375	0.486869	0.114621	0.119124	0.241398	0.138473	0.638435	0.615568	0.666576	0.634222	0.542533	0.639413	0.612078	0.309234	0.0310159	0.0736676	0.127252	0.898708	0.684774	0.541404	0.560096	0.554945	0.0701133	0.0544933	0.0212005	0.0190547	0.0642813	0.782681
stylophora_pistillata_gca002571385v1	0.189379	0.236192	0.26538	0.108801	0.0638023	0.0732538	0.119194	0.625393	0.268525	0.282336	0.387867	0.225826	0.373235	0.63032	0.297601	0.253174	0.152249	0.219031	0.433728	0.236689	0.252065	0.161171	0.152461	0.276701	0.274745	0.140889	0.38088	0.395727	0.381688	0.422277	0.37203	0.288552	0.408108	0.354633	0.14622	0.345166	0.309116	0.440264	0.705215	0.441663	0.270653	0.289281	0.284329	0.420255	0.355133	0.385857	0.380924	0.328877	0.522526
suricata_suricatta	0.311246	0.230367	0.170179	0.420482	0.455339	0.425723	0.393881	0.785973	0.262763	0.426519	0.608351	0.423854	0.060619	0.777721	0.130415	0.423511	0.260003	0.249194	0.634299	0.237226	0.221897	0.365136	0.469923	0.148068	0.147489	0.297912	0.102136	0.578505	0.555879	0.607135	0.574942	0.481429	0.579733	0.551773	0.274195	0.1165	0.130182	0.0382834	0.847011	0.62538	0.481869	0.501175	0.495163	0.140542	0.121438	0.104202	0.104467	0.108657	0.723113
sus_scrofa	0.281891	0.206739	0.146887	0.387537	0.421282	0.391829	0.354447	0.710619	0.181995	0.346195	0.557957	0.369749	0.0372218	0.697601	0.106662	0.36702	0.229169	0.224143	0.577162	0.211307	0.197584	0.329322	0.430594	0.122657	0.123108	0.268158	0.060057	0.515933	0.49045	0.542689	0.522936	0.426252	0.513654	0.500149	0.238963	0.124097	0.123826	0.116389	0.765518	0.560984	0.43108	0.449013	0.443297	0.124542	0.100753	0.142475	0.144025	0.129251	0.661251
taeniopygia_guttata	0.168252	0.0854233	0.0372723	0.305062	0.344522	0.324682	0.339784	0.810071	0.292858	0.453669	0.593841	0.425293	0.116581	0.805908	0.0278529	0.439	0.178784	0.10293	0.633444	0.0919276	0.076359	0.277289	0.399632	0.0383818	0.045399	0.156953	0.131747	0.585789	0.570768	0.614645	0.571257	0.483305	0.596579	0.552117	0.244679	0.0617997	0.0251312	0.180842	0.877479	0.634997	0.473041	0.491974	0.487198	0.136259	0.0716462	0.105029	0.102256	0.0487743	0.723969
takifugu_rubripes	0.329635	0.378347	0.354676	0.250425	0.12804	0.151263	0.17742	0.706899	0.28549	0.411272	0.439849	0.277679	0.39562	0.744672	0.372733	0.3683	0.209674	0.361999	0.462425	0.380898	0.394252	0.145293	0.146161	0.35837	0.353556	0.282816	0.42885	0.48204	0.466613	0.500425	0.413182	0.357022	0.505255	0.421337	0.171113	0.442049	0.399668	0.465042	0.821309	0.486413	0.266095	0.284383	0.279842	0.496088	0.446962	0.486671	0.482762	0.409221	0.491409
teleopsis_dalmanni	0.5099	0.545896	0.506345	0.233195	0.354672	0.311396	0.261451	0.292374	0.331016	0.155266	0.188301	0.214319	0.463379	0.312623	0.504408	0.163142	0.372718	0.54388	0.134573	0.551593	0.556249	0.47473	0.296273	0.494622	0.48673	0.437178	0.48567	0.0771791	0.0522281	0.116232	0.0827675	0.12651	0.0760165	0.0564631	0.284662	0.553357	0.532381	0.526341	0.388958	0.126468	0.315006	0.296393	0.309831	0.567268	0.541617	0.590456	0.588317	0.537277	0.205784
tetrahymena_thermophila	0.758905	0.795507	0.762106	0.487585	0.61188	0.568393	0.515256	0.166832	0.521423	0.346853	0.24318	0.395648	0.700082	0.169907	0.757866	0.342039	0.626694	0.795497	0.210282	0.802718	0.805594	0.730484	0.549851	0.750021	0.743398	0.683982	0.693435	0.202491	0.215155	0.204115	0.258303	0.318976	0.186386	0.254693	0.541834	0.794455	0.780944	0.749317	0.211021	0.214236	0.459322	0.438566	0.450663	0.781503	0.774238	0.827321	0.827647	0.788732	0.248832
tetranychus_urticae	0.648171	0.683092	0.638346	0.371675	0.482062	0.433233	0.375742	0.210166	0.449991	0.272502	0.210102	0.248451	0.602058	0.310062	0.641452	0.237212	0.508747	0.681535	0.156949	0.690227	0.695422	0.584874	0.405495	0.631208	0.625064	0.577279	0.612931	0.0826211	0.107627	0.0915592	0.108578	0.185058	0.0850974	0.118558	0.424484	0.693227	0.672488	0.660811	0.367898	0.103636	0.298183	0.276389	0.291202	0.698996	0.681217	0.73061	0.72886	0.674308	0.0790567
tetraodon_nigroviridis	0.401362	0.445129	0.412275	0.248634	0.193961	0.156708	0.163814	0.678034	0.334444	0.399999	0.425801	0.249578	0.445481	0.730071	0.428318	0.354668	0.267317	0.431881	0.435473	0.448658	0.459787	0.224528	0.138798	0.413395	0.409753	0.350208	0.480479	0.463691	0.447077	0.47945	0.388259	0.337122	0.488191	0.402586	0.224251	0.499476	0.457946	0.515802	0.804203	0.451286	0.218219	0.240076	0.232055	0.549534	0.502208	0.542702	0.538068	0.465327	0.427419
thalassiosira_pseudonana	0.840957	0.879159	0.856384	0.584305	0.712252	0.681837	0.639283	0.358937	0.576926	0.413787	0.376134	0.588202	0.779206	0.0983445	0.848371	0.447636	0.72086	0.884175	0.378782	0.885939	0.888202	0.847427	0.673144	0.841644	0.837603	0.768743	0.757163	0.357605	0.372859	0.361435	0.431876	0.476453	0.333284	0.407497	0.658391	0.875571	0.871107	0.813497	0.116795	0.474231	0.692565	0.672944	0.687563	0.839338	0.844112	0.89866	0.900933	0.876451	0.464301
thelohanellus_kitauei	0.707774	0.744855	0.718805	0.442728	0.571506	0.533991	0.48979	0.27494	0.466815	0.291862	0.228095	0.470755	0.646199	0.0846346	0.710579	0.298547	0.581942	0.748393	0.243149	0.752541	0.754541	0.70003	0.524162	0.704265	0.699382	0.633987	0.637955	0.263977	0.263726	0.281211	0.3231	0.360011	0.244491	0.294584	0.508374	0.744119	0.733854	0.694715	0.159921	0.379198	0.567837	0.550527	0.562689	0.726511	0.719947	0.772849	0.773354	0.74145	0.339769
theobroma_cacao	0.503568	0.54777	0.506962	0.250249	0.30193	0.249699	0.204225	0.44285	0.405631	0.231762	0.191852	0.159632	0.521733	0.488814	0.520238	0.160855	0.3651	0.534698	0.197975	0.55028	0.559929	0.355448	0.187701	0.506262	0.501938	0.450458	0.556126	0.222186	0.206985	0.240322	0.150335	0.154154	0.246564	0.161092	0.311761	0.591994	0.552157	0.593421	0.562088	0.221967	0.183603	0.180201	0.18258	0.631626	0.590837	0.632166	0.628585	0.557914	0.250491
theropithecus_gelada	0.320918	0.240775	0.182679	0.430616	0.465168	0.435737	0.400863	0.751817	0.219768	0.386749	0.60443	0.41632	0.0533939	0.737978	0.141916	0.413826	0.269782	0.26007	0.623418	0.247732	0.232373	0.374666	0.47739	0.158722	0.158418	0.307365	0.0885775	0.560227	0.535377	0.587191	0.569493	0.473046	0.557233	0.546393	0.283938	0.128403	0.139941	0.0972602	0.803256	0.605016	0.47736	0.495518	0.489808	0.151853	0.133464	0.116972	0.116746	0.121287	0.70498
toxoplasma_gondii	0.526133	0.571232	0.538934	0.280141	0.318126	0.269946	0.233366	0.463394	0.450777	0.27689	0.226281	0.20465	0.564695	0.520203	0.554744	0.204464	0.394355	0.557025	0.220825	0.57504	0.585854	0.36032	0.198293	0.539692	0.535922	0.476742	0.599973	0.250006	0.233039	0.265732	0.17417	0.150258	0.275435	0.190031	0.349883	0.626095	0.584216	0.636634	0.591099	0.237741	0.151877	0.137475	0.141974	0.672953	0.627564	0.668568	0.664256	0.591828	0.253368
trialeurodes_vaporariorum_gca011764245	0.145441	0.187608	0.17364	0.292211	0.330056	0.31091	0.302193	0.655089	0.124314	0.290214	0.519796	0.331695	0.182026	0.641636	0.162875	0.328321	0.148792	0.19417	0.536555	0.191909	0.193935	0.259839	0.375547	0.157882	0.153423	0.13711	0.146142	0.471663	0.445904	0.499667	0.483658	0.38712	0.464988	0.461942	0.181192	0.181053	0.180602	0.244377	0.70751	0.514623	0.392018	0.410255	0.403523	0.151223	0.144915	0.200147	0.201722	0.186459	0.613956
tribolium_castaneum	0.477204	0.513296	0.473514	0.200462	0.32267	0.282045	0.235026	0.323343	0.31242	0.138028	0.214226	0.176953	0.439952	0.338213	0.471429	0.189067	0.339839	0.510998	0.160842	0.519532	0.524229	0.446341	0.268874	0.461757	0.454425	0.407751	0.466467	0.0923835	0.0778281	0.119394	0.0838165	0.0942629	0.105878	0.0612096	0.255681	0.526118	0.501257	0.506777	0.414683	0.140542	0.281185	0.262166	0.27781	0.547162	0.516837	0.565126	0.561626	0.50442	0.230986
trichinella_spiralis	0.630314	0.666953	0.61515	0.359951	0.439688	0.382314	0.325819	0.387105	0.475468	0.298503	0.256745	0.24349	0.610168	0.487014	0.628767	0.244603	0.481994	0.660441	0.203207	0.669835	0.679123	0.505364	0.333657	0.614206	0.607095	0.567813	0.63329	0.216091	0.198342	0.223391	0.137665	0.184391	0.240484	0.160446	0.416136	0.693466	0.66222	0.676756	0.550922	0.159404	0.182845	0.163924	0.168982	0.717174	0.686721	0.732187	0.729909	0.661527	0.112656
trichoderma_reesei	0.808698	0.847352	0.822342	0.548513	0.677149	0.641136	0.59422	0.275254	0.551837	0.384847	0.329123	0.525467	0.74729	0.190291	0.814664	0.404262	0.686594	0.851379	0.324548	0.853937	0.856389	0.805359	0.628375	0.807603	0.803783	0.735948	0.732562	0.295026	0.31187	0.290789	0.372637	0.419937	0.269772	0.352405	0.612239	0.845165	0.837183	0.788953	0.129571	0.402882	0.63237	0.609991	0.624669	0.817338	0.817133	0.870321	0.871464	0.844156	0.404073
trichoderma_virens	0.826799	0.86534	0.841322	0.56896	0.696691	0.662781	0.617656	0.310477	0.565325	0.399182	0.354495	0.558897	0.76511	0.145445	0.833546	0.426144	0.705958	0.869548	0.35434	0.871665	0.874393	0.82775	0.651319	0.826657	0.822795	0.753928	0.745877	0.328175	0.344364	0.324453	0.405009	0.451299	0.303787	0.382742	0.636487	0.86173	0.856069	0.802307	0.0850408	0.436582	0.664546	0.643946	0.65873	0.82989	0.831621	0.88568	0.887137	0.862159	0.435959
trichogramma_pretiosum_gca000599845v3	0.563128	0.59835	0.555252	0.286496	0.399098	0.350711	0.294597	0.278254	0.375231	0.197725	0.278171	0.165585	0.519466	0.416689	0.556294	0.253011	0.425222	0.596608	0.225813	0.604944	0.610365	0.505494	0.325757	0.546657	0.539649	0.493142	0.535849	0.158502	0.147911	0.156002	0.0883263	0.101429	0.182599	0.11539	0.340589	0.609878	0.587453	0.581531	0.461615	0.0569692	0.215669	0.194567	0.20737	0.621184	0.598042	0.64735	0.645316	0.589477	0.147914
trichoplax_adhaerens	0.478541	0.526709	0.501885	0.241227	0.267893	0.22408	0.197775	0.604972	0.41948	0.294954	0.330637	0.176138	0.533009	0.634547	0.519084	0.25462	0.35648	0.511821	0.363159	0.530024	0.542622	0.284881	0.145405	0.504164	0.500058	0.432603	0.56786	0.376358	0.362593	0.395506	0.311974	0.253841	0.398327	0.317913	0.314995	0.589273	0.546791	0.604592	0.710029	0.388366	0.168442	0.188992	0.184214	0.640052	0.592206	0.633757	0.629043	0.556509	0.399117
trichuris_muris	0.504149	0.541013	0.488961	0.232599	0.315083	0.261743	0.203757	0.353294	0.379809	0.206719	0.183978	0.13419	0.494503	0.411344	0.501165	0.158819	0.356137	0.534635	0.13025	0.543924	0.552525	0.413905	0.234549	0.487137	0.479356	0.441528	0.528047	0.138523	0.121276	0.153004	0.0858188	0.127078	0.163826	0.0833384	0.288663	0.566068	0.534993	0.565541	0.4791	0.147096	0.212778	0.194986	0.207434	0.604276	0.563212	0.605138	0.603101	0.534032	0.211699
trifolium_pratense	0.464023	0.507722	0.473669	0.215453	0.262293	0.209181	0.16863	0.447672	0.390734	0.218235	0.176029	0.174048	0.503001	0.481016	0.48908	0.144082	0.329164	0.494881	0.208895	0.510756	0.521113	0.330061	0.155401	0.474262	0.470527	0.411837	0.538123	0.219407	0.205348	0.238363	0.155517	0.188093	0.241918	0.160715	0.284723	0.560404	0.519133	0.574473	0.557223	0.235864	0.219134	0.214139	0.218256	0.610428	0.562215	0.603446	0.598324	0.526626	0.276701
triticum_dicoccoides	0.531175	0.570263	0.522259	0.267071	0.33665	0.279517	0.22478	0.35374	0.413787	0.239901	0.0916896	0.203757	0.53209	0.386392	0.535152	0.170438	0.385335	0.560252	0.117685	0.572997	0.582042	0.418258	0.239618	0.521263	0.516464	0.472835	0.565057	0.172605	0.145334	0.211405	0.17744	0.217802	0.169688	0.150792	0.324989	0.605053	0.569138	0.60307	0.462422	0.223482	0.271178	0.255142	0.268022	0.6428	0.602638	0.645016	0.642279	0.57074	0.194774
triticum_spelta	0.54226	0.578858	0.528581	0.273341	0.352845	0.29798	0.239408	0.326838	0.411678	0.237377	0.0921856	0.207009	0.532235	0.361666	0.541311	0.170548	0.394091	0.572248	0.0919842	0.58182	0.590925	0.444677	0.265288	0.527187	0.520266	0.480415	0.564509	0.174015	0.147811	0.212697	0.178922	0.220193	0.169966	0.152177	0.329986	0.60822	0.575526	0.603002	0.43644	0.22407	0.290198	0.274111	0.28645	0.643165	0.604552	0.648883	0.646582	0.57567	0.172226
triticum_urartu	0.535896	0.573737	0.524126	0.268881	0.346561	0.292081	0.233545	0.328112	0.411926	0.237981	0.0698071	0.236988	0.530998	0.359045	0.536882	0.169238	0.387746	0.565952	0.0973659	0.576812	0.585549	0.441326	0.26124	0.522654	0.517006	0.475814	0.564045	0.205593	0.17888	0.244245	0.210355	0.25124	0.201436	0.183739	0.325471	0.605807	0.570621	0.602038	0.434977	0.255975	0.296233	0.281943	0.294484	0.642072	0.602829	0.645615	0.642845	0.571347	0.17891
trypanosoma_brucei	0.914946	0.960423	0.943373	0.715294	0.826898	0.802761	0.842032	0.872266	0.882296	0.750955	0.611525	0.905538	0.865958	0.630893	0.93202	0.636684	0.848401	0.966656	0.665253	0.962157	0.964584	0.957355	0.826207	0.929208	0.927642	0.860424	0.814562	0.874385	0.847115	0.913186	0.87922	0.919583	0.871468	0.852573	0.891463	0.946568	0.948861	0.954545	0.688386	0.925262	0.948622	0.945629	0.947834	0.88243	0.897157	0.955316	0.957144	0.954046	0.769378
tuber_melanosporum	0.813919	0.853001	0.82699	0.551212	0.679921	0.642264	0.593567	0.202937	0.555138	0.388337	0.32628	0.503387	0.753601	0.203657	0.818706	0.406453	0.690196	0.85654	0.312145	0.860309	0.862654	0.806381	0.627939	0.81251	0.807866	0.741676	0.735677	0.282878	0.298969	0.266468	0.358028	0.409366	0.25885	0.343342	0.612638	0.850528	0.842088	0.792163	0.13609	0.349767	0.601223	0.578286	0.591233	0.819791	0.821192	0.87527	0.87573	0.849689	0.380953
tupaia_belangeri	0.418432	0.344541	0.285647	0.521779	0.553606	0.524446	0.480749	0.800477	0.268886	0.436252	0.672253	0.484676	0.145968	0.787252	0.246119	0.486097	0.365987	0.361597	0.686937	0.349543	0.334582	0.45967	0.556284	0.25983	0.260392	0.405643	0.194869	0.622332	0.595216	0.649769	0.635071	0.539681	0.614012	0.612666	0.372204	0.232138	0.243832	0.0873516	0.848625	0.663067	0.54348	0.562331	0.555069	0.258171	0.238281	0.222991	0.223086	0.224045	0.762017
tursiops_truncatus	0.377251	0.290279	0.229373	0.492614	0.528382	0.501222	0.473516	0.855246	0.322716	0.490556	0.695642	0.50931	0.14122	0.840769	0.191162	0.506232	0.334009	0.3126	0.719742	0.300259	0.282909	0.441751	0.548318	0.211566	0.212783	0.364717	0.14382	0.66014	0.635394	0.687464	0.661918	0.568139	0.658639	0.638898	0.352023	0.170066	0.189653	0.0854815	0.902712	0.705999	0.56858	0.588132	0.58197	0.179424	0.172567	0.153275	0.153536	0.164154	0.805386
urocitellus_parryii	0.318832	0.23347	0.171913	0.433139	0.468015	0.439677	0.411241	0.793128	0.261596	0.428551	0.631533	0.444017	0.0770371	0.780417	0.134166	0.441797	0.274024	0.25414	0.654415	0.242642	0.225509	0.381638	0.487403	0.153149	0.153938	0.306044	0.08286	0.595708	0.570364	0.622629	0.597606	0.502241	0.594282	0.575044	0.29143	0.114603	0.132941	0.0585414	0.843771	0.641597	0.50484	0.524043	0.517937	0.135309	0.116728	0.100469	0.100435	0.107698	0.740568
ursus_americanus	0.266642	0.179893	0.118737	0.388371	0.423701	0.396171	0.3741	0.778538	0.250493	0.415557	0.603426	0.419791	0.0554469	0.766845	0.0810387	0.420031	0.230165	0.201623	0.629957	0.189521	0.171963	0.339575	0.4487	0.101316	0.102271	0.25436	0.0793878	0.574441	0.552603	0.60291	0.571275	0.478818	0.576528	0.548092	0.254552	0.0596394	0.0791897	0.099146	0.833581	0.621338	0.477868	0.497486	0.491595	0.0752351	0.061266	0.0766721	0.0755284	0.0611643	0.718467
ursus_maritimus	0.330374	0.243923	0.18298	0.4511	0.48677	0.459276	0.437868	0.819629	0.287975	0.45459	0.661622	0.475818	0.107752	0.805937	0.14526	0.473015	0.292384	0.265182	0.686471	0.253399	0.23643	0.402361	0.511364	0.165264	0.167366	0.318723	0.107927	0.626433	0.601537	0.653812	0.62828	0.534949	0.625058	0.605708	0.317204	0.121866	0.143121	0.0511034	0.8693	0.67218	0.535283	0.554768	0.54858	0.1312	0.121888	0.103258	0.103332	0.117068	0.77153
ursus_thibetanus_thibetanus	0.303668	0.224142	0.163898	0.414178	0.447784	0.418518	0.385664	0.769942	0.243312	0.407624	0.5971	0.411934	0.0469144	0.758858	0.123899	0.41143	0.253222	0.243015	0.622525	0.230717	0.215642	0.358378	0.46173	0.141437	0.141208	0.290304	0.0750242	0.565365	0.544376	0.59424	0.564163	0.470802	0.568381	0.541247	0.26749	0.108701	0.123629	0.0655756	0.827045	0.612844	0.470937	0.490553	0.484663	0.136005	0.113833	0.0994853	0.0984429	0.101544	0.710308
ustilago_maydis	0.83427	0.87353	0.854774	0.585715	0.71238	0.686071	0.660024	0.603865	0.616052	0.484944	0.404948	0.676923	0.772719	0.358246	0.846294	0.470473	0.722242	0.878781	0.440022	0.879605	0.881328	0.850508	0.681685	0.839854	0.834874	0.764706	0.749299	0.603238	0.578194	0.641866	0.609649	0.652646	0.599162	0.582464	0.688113	0.869159	0.865239	0.80464	0.41574	0.652754	0.764932	0.747962	0.760843	0.830562	0.835739	0.890859	0.892715	0.871187	0.547759
varanus_komodoensis	0.293959	0.204743	0.15955	0.439028	0.478681	0.457463	0.450607	0.838191	0.308444	0.473313	0.680169	0.494971	0.126712	0.824934	0.134792	0.491501	0.295504	0.228218	0.704544	0.210416	0.190635	0.405418	0.521801	0.151691	0.1557	0.288248	0.135444	0.643711	0.61843	0.670759	0.647017	0.553242	0.641051	0.624196	0.333087	0.0774034	0.113186	0.115858	0.892022	0.688504	0.554183	0.574025	0.56781	0.0676179	0.0674951	0.0401966	0.0422042	0.0998344	0.788885
varroa_destructor_gca002443255	0.166292	0.21635	0.202034	0.216364	0.143997	0.126271	0.185028	0.725755	0.231543	0.389086	0.45904	0.311503	0.272962	0.734728	0.224911	0.355162	0.079572	0.199651	0.511375	0.218535	0.231656	0.0571626	0.173675	0.207634	0.203155	0.120279	0.29824	0.491324	0.479607	0.518537	0.451498	0.379591	0.507288	0.442107	0.151219	0.291017	0.249039	0.342686	0.810066	0.528075	0.337469	0.363546	0.353712	0.35603	0.295908	0.333595	0.332306	0.25907	0.592725
verticillium_dahliae	0.831956	0.870511	0.845191	0.571312	0.700075	0.664314	0.61835	0.312712	0.570284	0.404972	0.351435	0.55162	0.770747	0.159839	0.837619	0.42776	0.709448	0.874852	0.348805	0.877347	0.879953	0.829198	0.651585	0.83087	0.826719	0.758992	0.751503	0.321282	0.337445	0.321337	0.398067	0.444915	0.296591	0.377427	0.635845	0.867131	0.860625	0.807882	0.100467	0.434451	0.657331	0.636693	0.651364	0.834187	0.83723	0.892063	0.892433	0.867452	0.429698
vicugna_pacos	0.461083	0.376123	0.31547	0.570287	0.604064	0.574996	0.533734	0.837914	0.303623	0.476524	0.720724	0.537253	0.191426	0.821196	0.277046	0.540386	0.410113	0.396773	0.733393	0.386	0.369051	0.511325	0.608953	0.296433	0.296282	0.448497	0.212729	0.668316	0.640817	0.697119	0.683245	0.591872	0.65986	0.661756	0.421954	0.256864	0.275648	0.121631	0.877605	0.709431	0.591542	0.609851	0.603044	0.267366	0.259183	0.241642	0.240869	0.249908	0.808958
vigna_angularis	0.489303	0.531213	0.490043	0.232949	0.288879	0.234847	0.186555	0.425754	0.398642	0.22529	0.175293	0.152743	0.512397	0.470074	0.504745	0.15215	0.347751	0.518673	0.184172	0.5337	0.542393	0.357812	0.182525	0.490504	0.486249	0.433871	0.547163	0.202859	0.187336	0.219721	0.132258	0.158677	0.227568	0.142111	0.298607	0.576564	0.536181	0.584067	0.543577	0.211091	0.191467	0.184694	0.189671	0.621001	0.576542	0.617573	0.613939	0.542462	0.24928
vigna_radiata	0.398945	0.447753	0.427239	0.165081	0.186731	0.143846	0.127229	0.569353	0.364129	0.284155	0.308226	0.13943	0.473599	0.611772	0.447125	0.237724	0.283705	0.431773	0.32552	0.450679	0.463687	0.225815	0.0651127	0.432173	0.426982	0.352959	0.508061	0.345656	0.330228	0.363859	0.275847	0.220268	0.369803	0.284793	0.249481	0.515101	0.473324	0.54368	0.685969	0.351069	0.137691	0.163129	0.154785	0.57352	0.520056	0.559684	0.555696	0.482374	0.382342
vigna_unguiculata	0.495906	0.538247	0.496177	0.239566	0.296609	0.241683	0.193587	0.417496	0.401324	0.227704	0.169664	0.155232	0.515903	0.462212	0.509815	0.155337	0.354364	0.525459	0.174473	0.540549	0.54925	0.369001	0.193217	0.495568	0.491223	0.440945	0.550967	0.19572	0.179559	0.213315	0.124491	0.159723	0.219848	0.134497	0.303266	0.581202	0.541615	0.587195	0.536041	0.201158	0.19782	0.185484	0.196094	0.62438	0.581418	0.622134	0.618879	0.547151	0.238532
vitis_vinifera	0.424569	0.460238	0.409867	0.150417	0.250709	0.200948	0.146388	0.408859	0.303243	0.131847	0.15313	0.183901	0.415247	0.439322	0.418455	0.0850742	0.279673	0.456444	0.191482	0.465089	0.473028	0.358985	0.178343	0.406147	0.399798	0.359412	0.450769	0.178383	0.16465	0.198919	0.157584	0.197946	0.200537	0.130937	0.207021	0.485263	0.452325	0.486003	0.515858	0.203626	0.229152	0.223993	0.227977	0.52186	0.481966	0.524769	0.522328	0.452572	0.28134
vombatus_ursinus	0.364254	0.286866	0.228535	0.468859	0.50148	0.472282	0.430936	0.781508	0.255998	0.419375	0.629726	0.441967	0.0888812	0.771022	0.188759	0.440176	0.311343	0.305245	0.648372	0.292506	0.278213	0.408374	0.507057	0.203475	0.203456	0.351514	0.136775	0.585733	0.560944	0.613007	0.593247	0.497641	0.582237	0.571084	0.319713	0.174519	0.186631	0.0467163	0.839836	0.630195	0.501503	0.519631	0.513679	0.200526	0.179856	0.164821	0.164868	0.167433	0.729972
vulpes_vulpes	0.309965	0.226905	0.164775	0.422606	0.457367	0.428848	0.40234	0.791907	0.262728	0.42825	0.623347	0.438432	0.0704023	0.77984	0.12734	0.435795	0.26331	0.246709	0.649189	0.235263	0.219079	0.369272	0.477152	0.146128	0.145622	0.296457	0.0925284	0.590841	0.56733	0.618539	0.590322	0.497124	0.590925	0.567547	0.280504	0.107349	0.126018	0.0484737	0.845739	0.637017	0.497231	0.51695	0.510989	0.125735	0.109935	0.0922376	0.0924138	0.100255	0.735349
xenopus_tropicalis	0.246764	0.157662	0.104266	0.384143	0.423457	0.399225	0.384688	0.746962	0.21463	0.382106	0.603058	0.414942	0.0649184	0.732737	0.0835634	0.411659	0.234018	0.180914	0.622849	0.166492	0.148458	0.344846	0.457977	0.0928426	0.0976994	0.238274	0.0356346	0.560956	0.535992	0.587914	0.567624	0.471857	0.555136	0.545128	0.265227	0.0984742	0.10008	0.124947	0.796275	0.604742	0.475963	0.493866	0.488112	0.0633943	0.0556754	0.111306	0.112911	0.105241	0.70454
xiphophorus_couchianus	0.0518324	0.047674	0.104152	0.320937	0.253212	0.288063	0.341282	0.834253	0.316767	0.478074	0.610603	0.447244	0.23716	0.830043	0.141906	0.463479	0.186843	0.02469	0.656235	0.0469792	0.0651506	0.229035	0.364565	0.122338	0.123547	0.123169	0.223382	0.61142	0.596907	0.638618	0.594492	0.507646	0.621547	0.575832	0.270442	0.173294	0.145988	0.301385	0.901587	0.659213	0.49369	0.51218	0.507336	0.246973	0.184162	0.211442	0.20809	0.169712	0.745828
xiphophorus_maculatus	0.043927	0.07612	0.112158	0.298949	0.22263	0.257572	0.313993	0.814594	0.299869	0.460893	0.583568	0.420887	0.234068	0.812241	0.145988	0.44289	0.160824	0.0490845	0.630161	0.0757353	0.0923145	0.196253	0.332388	0.126166	0.124428	0.105465	0.230811	0.588986	0.574811	0.615671	0.568438	0.484232	0.599855	0.550755	0.248216	0.187429	0.153266	0.299625	0.884601	0.636929	0.466387	0.484795	0.480168	0.262786	0.198408	0.2261	0.222753	0.175761	0.719108
yarrowia_lipolytica	0.843051	0.882585	0.867396	0.605446	0.731483	0.706403	0.717642	0.736123	0.7477	0.616624	0.48537	0.772746	0.784189	0.484254	0.857095	0.52158	0.744185	0.889544	0.533718	0.889573	0.890542	0.869094	0.712355	0.852502	0.847014	0.775407	0.753723	0.736399	0.711265	0.775475	0.74174	0.784359	0.73274	0.715107	0.765429	0.878114	0.875634	0.815918	0.545407	0.784439	0.829873	0.818939	0.829227	0.833063	0.840418	0.896528	0.897434	0.881132	0.644459
zalophus_californianus	0.287755	0.210695	0.151718	0.393659	0.427261	0.39783	0.361207	0.746446	0.224196	0.387117	0.574318	0.386798	0.021555	0.738954	0.110732	0.385121	0.235392	0.228569	0.597462	0.215713	0.202034	0.33583	0.437382	0.12705	0.126917	0.274819	0.0733169	0.53999	0.517925	0.568464	0.540647	0.445778	0.542292	0.517819	0.245728	0.0993587	0.110149	0.0670322	0.809117	0.586835	0.447967	0.467026	0.461038	0.12892	0.104782	0.110488	0.109772	0.0902547	0.684821
zea_mays	0.451835	0.489032	0.44399	0.18793	0.261714	0.20668	0.148202	0.405671	0.346193	0.172465	0.13058	0.179033	0.459699	0.434256	0.45683	0.0993983	0.30477	0.481907	0.182147	0.492215	0.501038	0.360254	0.179847	0.442522	0.438367	0.391916	0.494331	0.174848	0.161361	0.196421	0.152716	0.193078	0.197137	0.126068	0.247134	0.527929	0.489178	0.531641	0.510127	0.201643	0.233605	0.221006	0.232711	0.568448	0.525981	0.567567	0.56369	0.493567	0.264622
zonotrichia_albicollis	0.259477	0.171147	0.143812	0.416399	0.453558	0.438039	0.447349	0.864258	0.333623	0.499361	0.690226	0.507624	0.141401	0.850678	0.126593	0.506485	0.288176	0.194904	0.718055	0.173804	0.155141	0.390264	0.50992	0.141289	0.145167	0.257905	0.152849	0.661758	0.638289	0.689647	0.658014	0.566188	0.662423	0.635476	0.336187	0.055926	0.0977767	0.137481	0.916193	0.707951	0.565126	0.584261	0.578978	0.0821266	0.0664513	0.0156905	0.0196871	0.0895375	0.80546
zootermopsis_nevadensis	0.111264	0.157774	0.18943	0.185872	0.139945	0.166648	0.217168	0.693351	0.192532	0.333087	0.483399	0.314389	0.297222	0.684089	0.220914	0.325758	0.0762107	0.162925	0.524088	0.158232	0.174117	0.153665	0.245075	0.20075	0.198078	0.064777	0.30412	0.475496	0.459906	0.504263	0.460491	0.372749	0.483876	0.441641	0.134305	0.268291	0.232555	0.363929	0.75212	0.524596	0.36307	0.383415	0.377854	0.343884	0.27814	0.309085	0.304155	0.253158	0.613607
zosterops_lateralis_melanops	0.150671	0.0643054	0.0555606	0.313975	0.341118	0.332022	0.356627	0.825031	0.306128	0.468076	0.612822	0.441375	0.139562	0.819691	0.0442167	0.45406	0.195598	0.0843643	0.65025	0.0710332	0.0557769	0.283358	0.409642	0.0569662	0.0645789	0.145504	0.139144	0.603204	0.588743	0.631645	0.587591	0.500248	0.61257	0.56829	0.262217	0.0704621	0.0429023	0.202585	0.890774	0.652693	0.491243	0.509814	0.504788	0.142273	0.0812376	0.108386	0.105183	0.0694014	0.74024
zymoseptoria_tritici	0.813113	0.852881	0.82632	0.551614	0.679903	0.643248	0.597564	0.33962	0.553995	0.387202	0.334276	0.552182	0.753051	0.0753406	0.818162	0.407165	0.689604	0.855822	0.336516	0.859834	0.862317	0.807634	0.631401	0.81174	0.806936	0.741542	0.734608	0.329813	0.336049	0.341678	0.395637	0.438203	0.308575	0.370318	0.616155	0.849604	0.841197	0.790641	0.093589	0.449978	0.656614	0.637716	0.651359	0.818819	0.819719	0.874207	0.874834	0.849206	0.426759
[truncated: 541 more columns]

## Sheet: Table S5
Table S5: KS distances based on species intron length distributions
	acanthaster_planci_gca001949145v1	acanthochromis_polyacanthus	accipiter_nisus	acropora_millepora_gca013753865v1	actinia_tenebrosa_gca009602425v1	actinidia_chinensis	acyrthosiphon_pisum	adineta_vaga	aedes_aegypti_lvpagwg	aedes_albopictus	aegilops_tauschii	agrilus_planipennis_gca000699045v2	ailuropoda_melanoleuca	albugo_laibachii	amazona_collaria	amborella_trichopoda	amphibalanus_amphitrite_gca019059575v1	amphilophus_citrinellus	amphimedon_queenslandica	amphiprion_ocellaris	amphiprion_percula	anabas_testudineus	ananas_comosus	anas_platyrhynchos	anas_zonorhyncha	anneissia_japonica_gca011630105v1	anolis_carolinensis	anopheles_arabiensis	anopheles_atroparvus_gca914969975	anopheles_darlingi	anopheles_dirus	anopheles_farauti	anopheles_gambiae	anopheles_melas	anoplophora_glabripennis	anser_brachyrhynchus	anser_cygnoides	aotus_nancymaae	aphanomyces_invadans	aphidius_gifuensis_gca014905175v1	apis_dorsata_gca000469605v1rs	apis_florea_gca000184785v2rs	apis_mellifera	aplysia_californica_gca000002075v2	apteryx_haastii	apteryx_owenii	apteryx_rowi	aquila_chrysaetos_chrysaetos	arabidopsis_halleri
acanthaster_planci_gca001949145v1	0	0.255315	0.138444	0.0748838	0.163097	0.31574	0.477715	0.880662	0.447531	0.512879	0.509445	0.496865	0.284893	0.863023	0.166638	0.282197	0.151402	0.296252	0.656664	0.253845	0.252	0.354431	0.330781	0.150806	0.15707	0.0330584	0.341586	0.607217	0.579625	0.606896	0.557352	0.510744	0.622566	0.553822	0.390534	0.189298	0.173786	0.311607	0.938955	0.655817	0.537438	0.571267	0.552142	0.301741	0.218722	0.217936	0.216527	0.182488	0.709146
acanthochromis_polyacanthus	0.255315	0	0.194137	0.181319	0.210987	0.102154	0.294618	0.829294	0.38613	0.421902	0.277044	0.38059	0.214258	0.819628	0.206022	0.0678813	0.278859	0.0540047	0.501751	0.0070335	0.0084986	0.172802	0.196907	0.182629	0.192759	0.238294	0.293691	0.413791	0.373838	0.420659	0.398404	0.341412	0.427925	0.356133	0.29384	0.214433	0.212935	0.224855	0.871599	0.442088	0.284211	0.316908	0.297331	0.393932	0.240127	0.238677	0.236727	0.212517	0.464176
accipiter_nisus	0.138444	0.194137	0	0.177831	0.28394	0.251661	0.40252	0.837764	0.399079	0.441072	0.450672	0.425263	0.156522	0.829229	0.0335945	0.228005	0.189228	0.239591	0.597863	0.193915	0.19107	0.31823	0.307971	0.0238832	0.0290731	0.10568	0.203926	0.529638	0.503536	0.528219	0.479729	0.432997	0.54463	0.476454	0.314106	0.0514336	0.0361894	0.185292	0.882589	0.583895	0.476678	0.507012	0.490264	0.214388	0.0808453	0.0798193	0.0786115	0.0449126	0.654657
acropora_millepora_gca013753865v1	0.0748838	0.181319	0.177831	0	0.124171	0.241353	0.40572	0.838972	0.403326	0.451732	0.435574	0.423878	0.327279	0.830843	0.207273	0.208425	0.116372	0.222416	0.582558	0.17996	0.177854	0.281508	0.257263	0.191714	0.19807	0.0743151	0.381418	0.538048	0.507841	0.539703	0.488485	0.440796	0.553432	0.482519	0.32142	0.228878	0.213395	0.354788	0.888327	0.581659	0.463417	0.497069	0.478195	0.338499	0.258337	0.257323	0.256032	0.222416	0.635305
actinia_tenebrosa_gca009602425v1	0.163097	0.210987	0.28394	0.124171	0	0.202994	0.37492	0.835819	0.394179	0.435688	0.392101	0.3971	0.410004	0.826412	0.312305	0.162969	0.170941	0.178381	0.543849	0.210267	0.219156	0.227604	0.209967	0.29362	0.300182	0.186369	0.481792	0.511065	0.47729	0.512895	0.464598	0.416427	0.526143	0.454135	0.301572	0.332822	0.31967	0.431701	0.878185	0.548302	0.421643	0.457372	0.436243	0.461238	0.363382	0.36225	0.360923	0.325238	0.587964
actinidia_chinensis	0.31574	0.102154	0.251661	0.241353	0.202994	0	0.290028	0.836014	0.39148	0.425023	0.204272	0.385763	0.301111	0.826785	0.263679	0.068286	0.340171	0.0761865	0.507675	0.101285	0.110253	0.0890248	0.0989244	0.240229	0.250348	0.298906	0.379135	0.394173	0.352597	0.40466	0.390934	0.331937	0.407995	0.340274	0.300612	0.272258	0.27074	0.322988	0.877485	0.416087	0.235241	0.280565	0.244058	0.452303	0.297969	0.296478	0.294581	0.270223	0.406062
acyrthosiphon_pisum	0.477715	0.294618	0.40252	0.40572	0.37492	0.290028	0	0.637369	0.266764	0.176872	0.242833	0.194514	0.411595	0.651239	0.409335	0.314451	0.502869	0.281497	0.383248	0.298154	0.294722	0.299077	0.264695	0.388153	0.399486	0.461715	0.468182	0.139475	0.102884	0.142056	0.105074	0.051458	0.154447	0.0820023	0.184892	0.41696	0.416965	0.385782	0.704583	0.189809	0.116537	0.13009	0.116802	0.579987	0.438777	0.43752	0.435285	0.416067	0.283441
adineta_vaga	0.880662	0.829294	0.837764	0.838972	0.835819	0.836014	0.637369	0	0.49106	0.508174	0.818368	0.453447	0.838185	0.0834168	0.831555	0.830503	0.894823	0.814234	0.329179	0.829998	0.825674	0.831867	0.807059	0.822937	0.83832	0.870778	0.850308	0.687122	0.708137	0.673642	0.654395	0.684325	0.683855	0.695719	0.535707	0.839973	0.840489	0.804702	0.275969	0.67951	0.738346	0.694127	0.738914	0.93541	0.84076	0.841288	0.841099	0.840429	0.810066
aedes_aegypti_lvpagwg	0.447531	0.38613	0.399079	0.403326	0.394179	0.39148	0.266764	0.49106	0	0.104327	0.36906	0.245397	0.39954	0.533968	0.391861	0.388718	0.463207	0.37167	0.344567	0.387384	0.383156	0.389617	0.362521	0.383417	0.398518	0.438013	0.414874	0.272111	0.250259	0.318074	0.308074	0.264677	0.254247	0.299705	0.195109	0.401202	0.401675	0.366322	0.619263	0.29989	0.279338	0.283669	0.279563	0.509062	0.404468	0.404902	0.404409	0.402704	0.382969
aedes_albopictus	0.512879	0.421902	0.441072	0.451732	0.435688	0.425023	0.176872	0.508174	0.104327	0	0.397115	0.141278	0.444457	0.549542	0.441036	0.427516	0.536976	0.407101	0.351846	0.423617	0.419528	0.426475	0.395946	0.425576	0.440261	0.499062	0.491882	0.217729	0.244069	0.213869	0.204597	0.216172	0.212282	0.232731	0.139408	0.448967	0.449357	0.415556	0.633452	0.213548	0.290803	0.248516	0.292112	0.602692	0.466972	0.465951	0.463381	0.447758	0.383672
aegilops_tauschii	0.509445	0.277044	0.450672	0.435574	0.392101	0.204272	0.242833	0.818368	0.36906	0.397115	0	0.365562	0.484327	0.811778	0.464087	0.241866	0.530436	0.226361	0.48936	0.277042	0.284085	0.194759	0.182638	0.44074	0.449751	0.492325	0.56857	0.31203	0.265242	0.326689	0.330192	0.267816	0.323273	0.261627	0.286383	0.473094	0.47091	0.490669	0.859721	0.318552	0.154318	0.199844	0.159235	0.655184	0.499701	0.498352	0.496293	0.470406	0.204209
agrilus_planipennis_gca000699045v2	0.496865	0.38059	0.425263	0.423878	0.3971	0.385763	0.194514	0.453447	0.245397	0.141278	0.365562	0	0.436807	0.460358	0.434943	0.384978	0.522098	0.365998	0.270987	0.381893	0.377688	0.384469	0.356804	0.412275	0.422827	0.480174	0.506626	0.245024	0.262974	0.23257	0.215994	0.240712	0.242846	0.24998	0.158005	0.443321	0.44231	0.418957	0.529542	0.236763	0.288463	0.243994	0.288499	0.616298	0.4666	0.465198	0.463181	0.441552	0.357293
ailuropoda_melanoleuca	0.284893	0.214258	0.156522	0.327279	0.410004	0.301111	0.411595	0.838185	0.39954	0.444457	0.484327	0.436807	0	0.830043	0.124983	0.272839	0.263293	0.266335	0.616836	0.214382	0.209493	0.377328	0.397527	0.138891	0.132983	0.253253	0.0845235	0.538636	0.512955	0.537374	0.489103	0.442454	0.55359	0.485805	0.323622	0.109464	0.122883	0.0335209	0.883206	0.594649	0.497759	0.521551	0.506468	0.180832	0.0907343	0.0906071	0.0909564	0.11373	0.677381
albugo_laibachii	0.863023	0.819628	0.829229	0.830843	0.826412	0.826785	0.651239	0.0834168	0.533968	0.549542	0.811778	0.460358	0.830043	0	0.82287	0.821605	0.867592	0.804936	0.322523	0.820555	0.816327	0.822787	0.79852	0.814243	0.82941	0.859706	0.841956	0.701749	0.718813	0.689294	0.674227	0.697437	0.699571	0.706211	0.52626	0.831414	0.831861	0.796602	0.204216	0.693487	0.742413	0.697944	0.742503	0.897951	0.832851	0.833416	0.833135	0.832388	0.806342
amazona_collaria	0.166638	0.206022	0.0335945	0.207273	0.312305	0.263679	0.409335	0.831555	0.391861	0.441036	0.464087	0.434943	0.124983	0.82287	0	0.245516	0.214428	0.252993	0.610878	0.206025	0.202572	0.338698	0.333222	0.0241958	0.0163227	0.134713	0.175142	0.535481	0.510388	0.533639	0.486119	0.439173	0.550433	0.482903	0.321186	0.0234869	0.0113311	0.153425	0.875411	0.592903	0.489345	0.517701	0.501433	0.193585	0.0531687	0.05232	0.0511247	0.0162925	0.668045
amborella_trichopoda	0.282197	0.0678813	0.228005	0.208425	0.162969	0.068286	0.314451	0.830503	0.388718	0.427516	0.241866	0.384978	0.272839	0.821605	0.245516	0	0.300892	0.0460623	0.506075	0.0676442	0.0754607	0.105729	0.131163	0.22162	0.229789	0.264966	0.356814	0.441672	0.401663	0.448476	0.419112	0.365049	0.455759	0.384322	0.296027	0.255323	0.25176	0.285091	0.873379	0.469913	0.29228	0.336124	0.303392	0.438145	0.282449	0.281254	0.279176	0.251776	0.428464
amphibalanus_amphitrite_gca019059575v1	0.151402	0.278859	0.189228	0.116372	0.170941	0.340171	0.502869	0.894823	0.463207	0.536976	0.530436	0.522098	0.263293	0.867592	0.214428	0.300892	0	0.317176	0.680639	0.276925	0.275672	0.361487	0.348164	0.19127	0.198794	0.152816	0.346598	0.631284	0.604343	0.630105	0.581306	0.534655	0.646276	0.577983	0.414835	0.227097	0.2198	0.274208	0.951402	0.681021	0.559895	0.595314	0.574943	0.399717	0.257074	0.255922	0.253834	0.221365	0.725687
amphilophus_citrinellus	0.296252	0.0540047	0.239591	0.222416	0.178381	0.0761865	0.281497	0.814234	0.37167	0.407101	0.226361	0.365998	0.266335	0.804936	0.252993	0.0460623	0.317176	0	0.487173	0.0538861	0.0608308	0.127809	0.158111	0.229423	0.238664	0.278938	0.347135	0.398015	0.357064	0.405879	0.385027	0.328676	0.411398	0.342256	0.279	0.261838	0.259742	0.264838	0.856756	0.424588	0.247111	0.29046	0.260152	0.443224	0.288078	0.286631	0.284659	0.259319	0.41534
amphimedon_queenslandica	0.656664	0.501751	0.597863	0.582558	0.543849	0.507675	0.383248	0.329179	0.344567	0.351846	0.48936	0.270987	0.616836	0.322523	0.610878	0.506075	0.680639	0.487173	0	0.502887	0.498659	0.505283	0.478486	0.587344	0.596954	0.63977	0.689152	0.414662	0.424814	0.407178	0.399318	0.410823	0.414488	0.413282	0.320674	0.61928	0.617697	0.601518	0.370755	0.408826	0.431418	0.390165	0.434548	0.797351	0.644993	0.643532	0.641566	0.617357	0.484228
amphiprion_ocellaris	0.253845	0.0070335	0.193915	0.17996	0.210267	0.101285	0.298154	0.829998	0.387384	0.423617	0.277042	0.381893	0.214382	0.820555	0.206025	0.0676442	0.276925	0.0538861	0.502887	0	0.0111652	0.172711	0.196394	0.182766	0.192689	0.236772	0.293638	0.417711	0.37784	0.424783	0.402052	0.345043	0.431845	0.360338	0.294714	0.214667	0.213166	0.227388	0.872415	0.44609	0.284121	0.319228	0.298904	0.393975	0.240536	0.239121	0.237217	0.212567	0.464087
amphiprion_percula	0.252	0.0084986	0.19107	0.177854	0.219156	0.110253	0.294722	0.825674	0.383156	0.419528	0.284085	0.377688	0.209493	0.816327	0.202572	0.0754607	0.275672	0.0608308	0.498659	0.0111652	0	0.1803	0.204572	0.179592	0.189634	0.235242	0.287533	0.415838	0.37609	0.422353	0.398621	0.342067	0.429973	0.358182	0.290486	0.211108	0.209758	0.217093	0.868197	0.444341	0.28847	0.320013	0.300534	0.389785	0.236831	0.235417	0.233512	0.209087	0.468335
anabas_testudineus	0.354431	0.172802	0.31823	0.281508	0.227604	0.0890248	0.299077	0.831867	0.389617	0.426475	0.194759	0.384469	0.377328	0.822787	0.338698	0.105729	0.361487	0.127809	0.505283	0.172711	0.1803	0	0.0402184	0.315587	0.323487	0.337516	0.460615	0.410823	0.368684	0.419668	0.402607	0.344758	0.424007	0.35564	0.296947	0.349804	0.344791	0.389165	0.874561	0.434378	0.253309	0.297946	0.264307	0.531629	0.378035	0.377072	0.374728	0.344961	0.380659
ananas_comosus	0.330781	0.196907	0.307971	0.257263	0.209967	0.0989244	0.264695	0.807059	0.362521	0.395946	0.182638	0.356804	0.397527	0.79852	0.333222	0.131163	0.348164	0.158111	0.478486	0.196394	0.204572	0.0402184	0	0.310089	0.317557	0.313415	0.477683	0.376853	0.334715	0.385077	0.367489	0.30983	0.390277	0.321454	0.272314	0.345899	0.338623	0.415746	0.848865	0.400299	0.218512	0.263885	0.228998	0.519577	0.376076	0.374777	0.37282	0.340084	0.379085
anas_platyrhynchos	0.150806	0.182629	0.0238832	0.191714	0.29362	0.240229	0.388153	0.822937	0.383417	0.425576	0.44074	0.412275	0.138891	0.814243	0.0241958	0.22162	0.19127	0.229423	0.587344	0.182766	0.179592	0.315587	0.310089	0	0.0168935	0.119188	0.190992	0.514748	0.489272	0.513057	0.465227	0.418567	0.529741	0.461964	0.299873	0.0399587	0.0306388	0.167272	0.867153	0.570143	0.465816	0.495103	0.478571	0.217027	0.0702066	0.0690569	0.0679614	0.0324657	0.64466
anas_zonorhyncha	0.15707	0.192759	0.0290731	0.19807	0.300182	0.250348	0.399486	0.83832	0.398518	0.440261	0.449751	0.422827	0.132983	0.82941	0.0163227	0.229789	0.198794	0.238664	0.596954	0.192689	0.189634	0.323487	0.317557	0.0168935	0	0.12539	0.184599	0.526718	0.501053	0.525792	0.47715	0.430442	0.54175	0.473823	0.311443	0.0334822	0.0221526	0.161277	0.882207	0.581026	0.475544	0.505442	0.488904	0.209139	0.0634701	0.0624284	0.0612842	0.026114	0.653702
anneissia_japonica_gca011630105v1	0.0330584	0.238294	0.10568	0.0743151	0.186369	0.298906	0.461715	0.870778	0.438013	0.499062	0.492325	0.480174	0.253253	0.859706	0.134713	0.264966	0.152816	0.278938	0.63977	0.236772	0.235242	0.337516	0.313415	0.119188	0.12539	0	0.309127	0.592915	0.563798	0.593415	0.542778	0.495767	0.608377	0.538558	0.376248	0.156532	0.141072	0.280634	0.928527	0.638832	0.520057	0.554374	0.535481	0.275556	0.186131	0.185191	0.183885	0.149847	0.691861
anolis_carolinensis	0.341586	0.293691	0.203926	0.381418	0.481792	0.379135	0.468182	0.850308	0.414874	0.491882	0.56857	0.506626	0.0845235	0.841956	0.175142	0.356814	0.346598	0.347135	0.689152	0.293638	0.287533	0.460615	0.477683	0.190992	0.184599	0.309127	0	0.583954	0.561806	0.581036	0.543935	0.498414	0.597879	0.545775	0.378215	0.152877	0.168485	0.0878571	0.900859	0.657744	0.572694	0.593735	0.580299	0.112247	0.123565	0.12448	0.125688	0.15948	0.749158
anopheles_arabiensis	0.607217	0.413791	0.529638	0.538048	0.511065	0.394173	0.139475	0.687122	0.272111	0.217729	0.31203	0.245024	0.538636	0.701749	0.535481	0.441672	0.631284	0.398015	0.414662	0.417711	0.415838	0.410823	0.376853	0.514748	0.526718	0.592915	0.583954	0	0.049259	0.046096	0.0519361	0.0978871	0.0181281	0.0581492	0.22052	0.543441	0.54376	0.510395	0.751441	0.0896219	0.162252	0.116525	0.154213	0.692559	0.561892	0.560782	0.558252	0.542154	0.249943
anopheles_atroparvus_gca914969975	0.579625	0.373838	0.503536	0.507841	0.47729	0.352597	0.102884	0.708137	0.250259	0.244069	0.265242	0.262974	0.512955	0.718813	0.510388	0.401663	0.604343	0.357064	0.424814	0.37784	0.37609	0.368684	0.334715	0.489272	0.501053	0.563798	0.561806	0.049259	0	0.0679904	0.0923056	0.0719599	0.0589196	0.0499373	0.231473	0.517973	0.517989	0.48588	0.766958	0.101647	0.118161	0.0726118	0.109564	0.673067	0.538029	0.536941	0.534436	0.517148	0.200729
anopheles_darlingi	0.606896	0.420659	0.528219	0.539703	0.512895	0.40466	0.142056	0.673642	0.318074	0.213869	0.326689	0.23257	0.537374	0.689294	0.533639	0.448476	0.630105	0.405879	0.407178	0.424783	0.422353	0.419668	0.385077	0.513057	0.525792	0.593415	0.581036	0.046096	0.0679904	0	0.0521327	0.099457	0.0638713	0.0651209	0.219006	0.541546	0.541929	0.508082	0.739727	0.0939298	0.174466	0.127839	0.167501	0.687741	0.559287	0.558174	0.555629	0.540299	0.266739
anopheles_dirus	0.557352	0.398404	0.479729	0.488485	0.464598	0.390934	0.105074	0.654395	0.308074	0.204597	0.330192	0.215994	0.489103	0.674227	0.486119	0.419112	0.581306	0.385027	0.399318	0.402052	0.398621	0.402607	0.367489	0.465227	0.47715	0.542778	0.543935	0.0519361	0.0923056	0.0521327	0	0.0630733	0.0661686	0.0810266	0.205746	0.493911	0.494206	0.461445	0.727513	0.114197	0.178451	0.134683	0.175369	0.655709	0.51406	0.512992	0.510687	0.492828	0.285182
anopheles_farauti	0.510744	0.341412	0.432997	0.440796	0.416427	0.331937	0.051458	0.684325	0.264677	0.216172	0.267816	0.240712	0.442454	0.697437	0.439173	0.365049	0.534655	0.328676	0.410823	0.345043	0.342067	0.344758	0.30983	0.418567	0.430442	0.495767	0.498414	0.0978871	0.0719599	0.099457	0.0630733	0	0.113419	0.0489776	0.216681	0.447132	0.447435	0.414532	0.747396	0.160242	0.115677	0.101925	0.112725	0.609935	0.466673	0.465522	0.463342	0.445876	0.253482
anopheles_gambiae	0.622566	0.427925	0.54463	0.553432	0.526143	0.407995	0.154447	0.683855	0.254247	0.212282	0.323273	0.242846	0.55359	0.699571	0.550433	0.455759	0.646276	0.411398	0.414488	0.431845	0.429973	0.424007	0.390277	0.529741	0.54175	0.608377	0.597879	0.0181281	0.0589196	0.0638713	0.0661686	0.113419	0	0.0726235	0.233064	0.558446	0.558764	0.525218	0.750097	0.0875033	0.174778	0.128667	0.166034	0.702626	0.576715	0.575658	0.573075	0.556977	0.259603
anopheles_melas	0.553822	0.356133	0.476454	0.482519	0.454135	0.340274	0.0820023	0.695719	0.299705	0.232731	0.261627	0.24998	0.485805	0.706211	0.482903	0.384322	0.577983	0.342256	0.413282	0.360338	0.358182	0.35564	0.321454	0.461964	0.473823	0.538558	0.545775	0.0581492	0.0499373	0.0651209	0.0810266	0.0489776	0.0726235	0	0.220145	0.49066	0.490979	0.45995	0.755732	0.11267	0.109526	0.0636081	0.102766	0.65735	0.511891	0.510483	0.508502	0.489611	0.207551
anoplophora_glabripennis	0.390534	0.29384	0.314106	0.32142	0.301572	0.300612	0.184892	0.535707	0.195109	0.139408	0.286383	0.158005	0.323622	0.52626	0.321186	0.296027	0.414835	0.279	0.320674	0.294714	0.290486	0.296947	0.272314	0.299873	0.311443	0.376248	0.378215	0.22052	0.231473	0.219006	0.205746	0.216681	0.233064	0.220145	0	0.32911	0.328992	0.29748	0.57776	0.280033	0.237413	0.236204	0.240726	0.490314	0.350097	0.348859	0.346775	0.328042	0.377495
anser_brachyrhynchus	0.189298	0.214433	0.0514336	0.228878	0.332822	0.272258	0.41696	0.839973	0.401202	0.448967	0.473094	0.443321	0.109464	0.831414	0.0234869	0.255323	0.227097	0.261838	0.61928	0.214667	0.211108	0.349804	0.345899	0.0399587	0.0334822	0.156532	0.152877	0.543441	0.517973	0.541546	0.493911	0.447132	0.558446	0.49066	0.32911	0	0.0157326	0.138723	0.884712	0.600503	0.497951	0.526668	0.510134	0.183107	0.0310838	0.0298594	0.0284718	0.00803116	0.67681
anser_cygnoides	0.173786	0.212935	0.0361894	0.213395	0.31967	0.27074	0.416965	0.840489	0.401675	0.449357	0.47091	0.44231	0.122883	0.831861	0.0113311	0.25176	0.2198	0.259742	0.617697	0.213166	0.209758	0.344791	0.338623	0.0306388	0.0221526	0.141072	0.168485	0.54376	0.517989	0.541929	0.494206	0.447435	0.558764	0.490979	0.328992	0.0157326	0	0.152136	0.885204	0.600099	0.496255	0.525299	0.508882	0.187523	0.0452867	0.0442929	0.0431587	0.00965867	0.674851
aotus_nancymaae	0.311607	0.224855	0.185292	0.354788	0.431701	0.322988	0.385782	0.804702	0.366322	0.415556	0.490669	0.418957	0.0335209	0.796602	0.153425	0.285091	0.274208	0.264838	0.601518	0.227388	0.217093	0.389165	0.415746	0.167272	0.161277	0.280634	0.0878571	0.510395	0.48588	0.508082	0.461445	0.414532	0.525218	0.45995	0.29748	0.138723	0.152136	0	0.84987	0.5722	0.485426	0.505994	0.492597	0.198463	0.120844	0.120727	0.12113	0.143093	0.66165
aphanomyces_invadans	0.938955	0.871599	0.882589	0.888327	0.878185	0.877485	0.704583	0.275969	0.619263	0.633452	0.859721	0.529542	0.883206	0.204216	0.875411	0.873379	0.951402	0.856756	0.370755	0.872415	0.868197	0.874561	0.848865	0.867153	0.882207	0.928527	0.900859	0.751441	0.766958	0.739727	0.727513	0.747396	0.750097	0.755732	0.57776	0.884712	0.885204	0.84987	0	0.743009	0.78751	0.743508	0.788189	0.974355	0.888515	0.888791	0.888021	0.886351	0.852903
aphidius_gifuensis_gca014905175v1	0.655817	0.442088	0.583895	0.581659	0.548302	0.416087	0.189809	0.67951	0.29989	0.213548	0.318552	0.236763	0.594649	0.693487	0.592903	0.469913	0.681021	0.424588	0.408826	0.44609	0.444341	0.434378	0.400299	0.570143	0.581026	0.638832	0.657744	0.0896219	0.101647	0.0939298	0.114197	0.160242	0.0875033	0.11267	0.280033	0.600503	0.600099	0.5722	0.743009	0	0.181859	0.136938	0.172511	0.769674	0.623717	0.622337	0.62029	0.599376	0.244981
apis_dorsata_gca000469605v1rs	0.537438	0.284211	0.476678	0.463417	0.421643	0.235241	0.116537	0.738346	0.279338	0.290803	0.154318	0.288463	0.497759	0.742413	0.489345	0.29228	0.559895	0.247111	0.431418	0.284121	0.28847	0.253309	0.218512	0.465816	0.475544	0.520057	0.572694	0.162252	0.118161	0.174466	0.178451	0.115677	0.174778	0.109526	0.237413	0.497951	0.496255	0.485426	0.78751	0.181859	0	0.0466266	0.015443	0.678004	0.523756	0.522355	0.520429	0.49598	0.18006
apis_florea_gca000184785v2rs	0.571267	0.316908	0.507012	0.497069	0.457372	0.280565	0.13009	0.694127	0.283669	0.248516	0.199844	0.243994	0.521551	0.697944	0.517701	0.336124	0.595314	0.29046	0.390165	0.319228	0.320013	0.297946	0.263885	0.495103	0.505442	0.554374	0.593735	0.116525	0.0726118	0.127839	0.134683	0.101925	0.128667	0.0636081	0.236204	0.526668	0.525299	0.505994	0.743508	0.136938	0.0466266	0	0.0454471	0.702332	0.550922	0.549443	0.547472	0.524312	0.156133
apis_mellifera	0.552142	0.297331	0.490264	0.478195	0.436243	0.244058	0.116802	0.738914	0.279563	0.292112	0.159235	0.288499	0.506468	0.742503	0.501433	0.303392	0.574943	0.260152	0.434548	0.298904	0.300534	0.264307	0.228998	0.478571	0.488904	0.535481	0.580299	0.154213	0.109564	0.167501	0.175369	0.112725	0.166034	0.102766	0.240726	0.510134	0.508882	0.492597	0.788189	0.172511	0.015443	0.0454471	0	0.686959	0.535183	0.533719	0.531796	0.508011	0.171545
aplysia_californica_gca000002075v2	0.301741	0.393932	0.214388	0.338499	0.461238	0.452303	0.579987	0.93541	0.509062	0.602692	0.655184	0.616298	0.180832	0.897951	0.193585	0.438145	0.399717	0.443224	0.797351	0.393975	0.389785	0.531629	0.519577	0.217027	0.209139	0.275556	0.112247	0.692559	0.673067	0.687741	0.655709	0.609935	0.702626	0.65735	0.490314	0.183107	0.187523	0.198463	0.974355	0.769674	0.678004	0.702332	0.686959	0	0.15599	0.157098	0.159081	0.187316	0.857954
apteryx_haastii	0.218722	0.240127	0.0808453	0.258337	0.363382	0.297969	0.438777	0.84076	0.404468	0.466972	0.499701	0.4666	0.0907343	0.832851	0.0531687	0.282449	0.257074	0.288078	0.644993	0.240536	0.236831	0.378035	0.376076	0.0702066	0.0634701	0.186131	0.123565	0.561892	0.538029	0.559287	0.51406	0.466673	0.576715	0.511891	0.350097	0.0310838	0.0452867	0.120844	0.888515	0.623717	0.523756	0.550922	0.535183	0.15599	0	0.00159314	0.00372002	0.0387481	0.703123
apteryx_owenii	0.217936	0.238677	0.0798193	0.257323	0.36225	0.296478	0.43752	0.841288	0.404902	0.465951	0.498352	0.465198	0.0906071	0.833416	0.05232	0.281254	0.255922	0.286631	0.643532	0.239121	0.235417	0.377072	0.374777	0.0690569	0.0624284	0.185191	0.12448	0.560782	0.536941	0.558174	0.512992	0.465522	0.575658	0.510483	0.348859	0.0298594	0.0442929	0.120727	0.888791	0.622337	0.522355	0.549443	0.533719	0.157098	0.00159314	0	0.00272738	0.0375876	0.70161
apteryx_rowi	0.216527	0.236727	0.0786115	0.256032	0.360923	0.294581	0.435285	0.841099	0.404409	0.463381	0.496293	0.463181	0.0909564	0.833135	0.0511247	0.279176	0.253834	0.284659	0.641566	0.237217	0.233512	0.374728	0.37282	0.0679614	0.0612842	0.183885	0.125688	0.558252	0.534436	0.555629	0.510687	0.463342	0.573075	0.508502	0.346775	0.0284718	0.0431587	0.12113	0.888021	0.62029	0.520429	0.547472	0.531796	0.159081	0.00372002	0.00272738	0	0.036194	0.699664
aquila_chrysaetos_chrysaetos	0.182488	0.212517	0.0449126	0.222416	0.325238	0.270223	0.416067	0.840429	0.402704	0.447758	0.470406	0.441552	0.11373	0.832388	0.0162925	0.251776	0.221365	0.259319	0.617357	0.212567	0.209087	0.344961	0.340084	0.0324657	0.026114	0.149847	0.15948	0.542154	0.517148	0.540299	0.492828	0.445876	0.556977	0.489611	0.328042	0.00803116	0.00965867	0.143093	0.886351	0.599376	0.49598	0.524312	0.508011	0.187316	0.0387481	0.0375876	0.036194	0	0.674325
arabidopsis_halleri	0.709146	0.464176	0.654657	0.635305	0.587964	0.406062	0.283441	0.810066	0.382969	0.383672	0.204209	0.357293	0.677381	0.806342	0.668045	0.428464	0.725687	0.41534	0.484228	0.464087	0.468335	0.380659	0.379085	0.64466	0.653702	0.691861	0.749158	0.249943	0.200729	0.266739	0.285182	0.253482	0.259603	0.207551	0.377495	0.67681	0.674851	0.66165	0.852903	0.244981	0.18006	0.156133	0.171545	0.857954	0.703123	0.70161	0.699664	0.674325	0
arabidopsis_lyrata	0.70635	0.46264	0.65302	0.632515	0.58589	0.404797	0.285559	0.77592	0.384213	0.350261	0.202738	0.323147	0.676106	0.771916	0.666825	0.426527	0.722959	0.414147	0.449592	0.462514	0.466806	0.376621	0.376516	0.643393	0.652389	0.689101	0.7501	0.224639	0.202241	0.240878	0.257397	0.255606	0.234793	0.209217	0.379892	0.675586	0.673624	0.662393	0.818477	0.219931	0.178915	0.156695	0.170468	0.856349	0.701877	0.700452	0.698519	0.673018	0.0364443
arabidopsis_thaliana	0.733948	0.486508	0.678856	0.660108	0.613916	0.428944	0.307173	0.808038	0.401407	0.381253	0.228448	0.355265	0.699592	0.804445	0.692288	0.453749	0.751409	0.439875	0.48212	0.48628	0.490238	0.405718	0.404224	0.668554	0.677901	0.716723	0.772692	0.2453	0.221637	0.262096	0.282366	0.277009	0.25496	0.230424	0.399356	0.700671	0.698801	0.685023	0.851006	0.240338	0.203208	0.179143	0.193441	0.879949	0.726513	0.725098	0.723194	0.698415	0.0270046
arabis_alpina	0.716587	0.469475	0.661272	0.642663	0.597347	0.412199	0.285339	0.803368	0.38472	0.373838	0.210876	0.350143	0.68207	0.799842	0.674742	0.44205	0.73529	0.422389	0.478602	0.469391	0.473431	0.394957	0.38775	0.651219	0.660392	0.699367	0.753149	0.23271	0.202774	0.249697	0.27116	0.255176	0.242284	0.208883	0.380448	0.68336	0.681535	0.665683	0.846404	0.227662	0.186009	0.161193	0.176025	0.862698	0.709335	0.707864	0.706008	0.681095	0.0270879
ascaris_suum	0.122596	0.330987	0.137431	0.178811	0.282868	0.388668	0.532638	0.90617	0.475537	0.559838	0.587724	0.560411	0.285186	0.872251	0.160567	0.363255	0.270997	0.376345	0.735251	0.331044	0.327923	0.447586	0.421097	0.1485	0.152978	0.120381	0.318454	0.653181	0.631074	0.650326	0.60766	0.56042	0.667094	0.605402	0.44384	0.178424	0.16421	0.313692	0.958098	0.717486	0.61391	0.643518	0.626902	0.233361	0.201423	0.200812	0.200147	0.17289	0.791523
asparagus_officinalis	0.342776	0.10289	0.26933	0.268489	0.234407	0.0653902	0.249796	0.819932	0.371175	0.399923	0.213756	0.367126	0.279308	0.813719	0.277223	0.127039	0.367941	0.0815205	0.491196	0.106406	0.105694	0.108886	0.135904	0.255266	0.26646	0.325752	0.355304	0.335952	0.292149	0.346735	0.344366	0.281696	0.348692	0.282856	0.287998	0.285114	0.28473	0.281258	0.861285	0.352029	0.22398	0.247943	0.23292	0.454711	0.307418	0.306203	0.303901	0.283796	0.403565
aspergillus_clavatus	0.910237	0.752363	0.831148	0.842688	0.81557	0.748718	0.463081	0.207189	0.470403	0.397595	0.705482	0.419732	0.839931	0.250021	0.835661	0.767112	0.931564	0.738189	0.282657	0.755221	0.751671	0.757174	0.722816	0.815656	0.828978	0.896422	0.877835	0.498312	0.524652	0.482618	0.456802	0.496755	0.492865	0.513314	0.521501	0.843661	0.844586	0.809835	0.3543	0.494131	0.579305	0.535109	0.578674	0.969936	0.859439	0.858378	0.856422	0.842194	0.680541
aspergillus_flavus	0.858434	0.717492	0.779684	0.789074	0.762644	0.719323	0.466429	0.176523	0.426076	0.345802	0.686717	0.366092	0.788885	0.206855	0.784984	0.726927	0.88149	0.702773	0.231736	0.719299	0.715201	0.722159	0.691073	0.764525	0.777221	0.844523	0.83059	0.512492	0.535601	0.498798	0.47797	0.509796	0.509045	0.524008	0.4685	0.792786	0.793292	0.759203	0.314133	0.505018	0.577611	0.534536	0.578794	0.932737	0.810234	0.809166	0.806702	0.791511	0.668931
aspergillus_fumigatus	0.897349	0.758432	0.818697	0.830376	0.803216	0.759718	0.502505	0.138533	0.463754	0.385416	0.725748	0.407258	0.827899	0.167159	0.824002	0.766255	0.920482	0.743714	0.271149	0.760229	0.756141	0.763088	0.731469	0.803539	0.816428	0.883886	0.869414	0.54988	0.571898	0.535784	0.515862	0.547184	0.546433	0.560305	0.509796	0.8318	0.832325	0.798343	0.274203	0.541714	0.613628	0.571342	0.615187	0.964203	0.849304	0.8483	0.845879	0.830525	0.708179
aspergillus_nidulans	0.850903	0.69263	0.77812	0.777762	0.744835	0.69364	0.463525	0.176664	0.439248	0.38734	0.663707	0.354775	0.787863	0.190897	0.785231	0.702789	0.876135	0.677871	0.209494	0.694674	0.690678	0.697534	0.66532	0.76399	0.775145	0.834411	0.839748	0.513811	0.532913	0.50033	0.48333	0.509852	0.510543	0.51992	0.464955	0.793474	0.793265	0.761937	0.248303	0.506198	0.564184	0.520423	0.565212	0.947308	0.81462	0.813533	0.811255	0.792207	0.648895
aspergillus_niger	0.833502	0.592987	0.764446	0.759024	0.722179	0.584153	0.365801	0.312256	0.437026	0.341506	0.539679	0.340237	0.77504	0.323242	0.773287	0.620982	0.858235	0.579528	0.178406	0.597109	0.594842	0.595126	0.560028	0.750665	0.761501	0.816463	0.83296	0.378507	0.396353	0.366052	0.351066	0.374195	0.376329	0.383463	0.455662	0.781458	0.780646	0.751469	0.376835	0.370245	0.43034	0.38678	0.431523	0.943272	0.804393	0.803188	0.800876	0.779901	0.519604
aspergillus_oryzae	0.847867	0.695915	0.769505	0.77736	0.747035	0.697319	0.447616	0.190314	0.416467	0.338194	0.664588	0.353634	0.778681	0.215929	0.774841	0.70484	0.871371	0.681197	0.212331	0.697838	0.693664	0.700698	0.669069	0.754273	0.766941	0.83312	0.822291	0.497902	0.517906	0.484421	0.464519	0.494011	0.494635	0.506313	0.457411	0.782699	0.783082	0.749634	0.311597	0.49029	0.557817	0.514212	0.559	0.922052	0.801383	0.80034	0.797807	0.781453	0.647395
aspergillus_terreus	0.859556	0.730042	0.792265	0.785115	0.749919	0.733428	0.520445	0.120826	0.459654	0.432247	0.708007	0.367803	0.804237	0.133183	0.802279	0.73633	0.884217	0.715323	0.230723	0.731839	0.727751	0.734697	0.704361	0.779852	0.79025	0.842573	0.861377	0.570731	0.589833	0.557923	0.541044	0.566773	0.568199	0.57684	0.484939	0.8108	0.809862	0.780941	0.20934	0.563118	0.618798	0.57433	0.618834	0.965536	0.83382	0.8326	0.830292	0.808912	0.695379
astatotilapia_calliptera	0.310224	0.0728809	0.253471	0.236368	0.192184	0.058446	0.286198	0.828265	0.3845	0.418319	0.205871	0.378784	0.28362	0.819136	0.267477	0.0554501	0.330472	0.0217866	0.500294	0.0728933	0.0798216	0.107031	0.136826	0.244167	0.252878	0.292932	0.365789	0.39295	0.350829	0.40297	0.387586	0.328676	0.40625	0.338556	0.292964	0.2765	0.274288	0.28504	0.870143	0.416954	0.237211	0.281216	0.248875	0.45846	0.303217	0.301735	0.299771	0.273681	0.401443
asterias_rubens_gca902459465v3	0.136169	0.326403	0.133699	0.189571	0.298361	0.384157	0.525667	0.89823	0.467179	0.5516	0.584117	0.553972	0.242916	0.868459	0.120948	0.361046	0.283029	0.373031	0.731235	0.326461	0.323116	0.448192	0.422886	0.144226	0.134711	0.130855	0.275527	0.644445	0.622214	0.641613	0.600151	0.552832	0.65845	0.599365	0.436498	0.135444	0.121205	0.271565	0.953343	0.711191	0.609772	0.637974	0.621929	0.195071	0.158213	0.157478	0.156823	0.130516	0.788044
astyanax_mexicanus	0.17785	0.132241	0.0823856	0.21748	0.318892	0.216872	0.351799	0.838927	0.401686	0.444216	0.407492	0.403585	0.129978	0.831297	0.0911818	0.195806	0.185306	0.185786	0.528205	0.132325	0.126011	0.299501	0.315655	0.068556	0.0796465	0.145174	0.164153	0.487225	0.448084	0.492346	0.454277	0.402517	0.501701	0.429479	0.310131	0.0992814	0.0985905	0.15972	0.885484	0.51592	0.411605	0.433119	0.419344	0.270491	0.122757	0.121262	0.119262	0.0978441	0.588905
athalia_rosae_gca000344095v2	0.638981	0.385695	0.572567	0.564536	0.525815	0.323438	0.180726	0.74354	0.299906	0.299203	0.187515	0.29191	0.584314	0.74586	0.582176	0.387327	0.662861	0.351357	0.434931	0.38747	0.388603	0.341091	0.31831	0.559609	0.56993	0.622088	0.648594	0.147429	0.0994548	0.163802	0.181453	0.150906	0.157584	0.103753	0.27205	0.590715	0.58977	0.56295	0.790957	0.143497	0.106039	0.0691222	0.0919444	0.760286	0.614292	0.612824	0.610797	0.588607	0.107413
athene_cunicularia	0.192949	0.240378	0.0600011	0.232113	0.34198	0.298188	0.442128	0.842454	0.406454	0.471815	0.498809	0.469191	0.109276	0.834394	0.0350568	0.280054	0.247451	0.287523	0.645247	0.240448	0.236924	0.373	0.36618	0.058606	0.0505058	0.160713	0.149724	0.566785	0.542531	0.564033	0.518071	0.471084	0.581608	0.514883	0.354101	0.0263637	0.0288043	0.139142	0.891649	0.626726	0.523836	0.552261	0.535919	0.159108	0.0266289	0.0255382	0.0243849	0.0287205	0.702462
atta_cephalotes	0.403067	0.192825	0.361164	0.329909	0.279615	0.123177	0.178301	0.773908	0.319339	0.342479	0.119223	0.320461	0.402474	0.772798	0.379147	0.152882	0.41592	0.139526	0.452424	0.192819	0.199845	0.130849	0.0958835	0.355889	0.363589	0.386115	0.485656	0.289544	0.250006	0.296065	0.272323	0.214507	0.303557	0.231718	0.256019	0.389515	0.385437	0.403566	0.817701	0.318092	0.153903	0.194149	0.167868	0.572529	0.416979	0.415698	0.413759	0.385873	0.310937
avena_sativa_ot3098	0.504137	0.283287	0.445653	0.430237	0.387177	0.203402	0.242308	0.821434	0.371784	0.399519	0.0104548	0.368628	0.489652	0.815529	0.459999	0.242325	0.525806	0.234386	0.493005	0.283393	0.290913	0.195836	0.177846	0.436301	0.444983	0.487066	0.573356	0.304611	0.258159	0.320062	0.32723	0.264544	0.316157	0.255897	0.290537	0.46961	0.466389	0.498132	0.862895	0.310092	0.149514	0.194421	0.153939	0.651902	0.496366	0.495038	0.493023	0.466086	0.209265
bactrocera_dorsalis_gca000789215v2	0.58567	0.459259	0.508068	0.516775	0.492729	0.459355	0.186237	0.492387	0.231015	0.127057	0.423304	0.0976012	0.517076	0.525691	0.513771	0.468597	0.609595	0.444426	0.313041	0.461303	0.457233	0.464163	0.431634	0.493145	0.505184	0.570921	0.564932	0.216991	0.245244	0.200731	0.175134	0.215906	0.211545	0.235118	0.196015	0.521783	0.522102	0.488444	0.597183	0.212811	0.301682	0.257817	0.301552	0.672561	0.540669	0.539625	0.537091	0.520409	0.402825
bactrocera_latifrons_gca001853355v1	0.564573	0.43715	0.487064	0.495795	0.472153	0.437715	0.164693	0.505241	0.228571	0.125221	0.400429	0.0808163	0.496478	0.537835	0.493323	0.446257	0.588612	0.422431	0.325146	0.438947	0.434893	0.441805	0.409789	0.472608	0.484511	0.550381	0.544039	0.198937	0.226627	0.183594	0.158725	0.197298	0.193736	0.215701	0.175377	0.50114	0.501463	0.468314	0.607854	0.194079	0.280362	0.237228	0.280792	0.652335	0.520412	0.519324	0.516827	0.500034	0.380022
bactrocera_tryoni_gca016617805v2	0.56768	0.442906	0.489472	0.500136	0.476574	0.443283	0.170978	0.502999	0.225142	0.122112	0.406801	0.0810722	0.498617	0.536555	0.494978	0.452189	0.591322	0.428018	0.323837	0.44495	0.440825	0.44781	0.415283	0.474391	0.486803	0.553216	0.545304	0.202975	0.231222	0.187632	0.162565	0.201894	0.197775	0.220297	0.179959	0.502874	0.503181	0.470088	0.607916	0.198587	0.285881	0.243595	0.287159	0.652048	0.52204	0.520952	0.518418	0.501552	0.385854
balaenoptera_musculus	0.276964	0.205335	0.148582	0.319396	0.401566	0.292895	0.401303	0.826357	0.38768	0.433566	0.47709	0.426906	0.0121485	0.81802	0.117098	0.265505	0.255026	0.257153	0.607183	0.205399	0.200595	0.369049	0.38867	0.13091	0.12496	0.245442	0.0920693	0.527879	0.502597	0.526433	0.478468	0.431634	0.542745	0.475289	0.313187	0.101834	0.115261	0.0371054	0.871478	0.584537	0.488415	0.512152	0.497068	0.190254	0.084268	0.0841052	0.0843485	0.106504	0.667933
beauveria_bassiana	0.905834	0.723493	0.827181	0.83711	0.808276	0.71951	0.44073	0.202093	0.470809	0.393536	0.674867	0.413904	0.836349	0.227906	0.832484	0.739809	0.929135	0.709469	0.271868	0.726352	0.722801	0.72815	0.693947	0.812066	0.824914	0.891941	0.876911	0.48703	0.509692	0.472934	0.452302	0.484334	0.483583	0.4981	0.516531	0.840265	0.840885	0.806775	0.321803	0.47911	0.55563	0.513343	0.556907	0.971424	0.857708	0.856715	0.854312	0.839035	0.652322
belgica_antarctica	0.613617	0.498754	0.551264	0.5396	0.506656	0.504851	0.331894	0.332136	0.331898	0.237369	0.486232	0.143161	0.565974	0.328684	0.561963	0.501296	0.637516	0.484242	0.225015	0.499956	0.495727	0.502188	0.476096	0.539309	0.549621	0.596932	0.636907	0.381072	0.39676	0.36897	0.355105	0.37676	0.379339	0.385534	0.278215	0.570801	0.569514	0.549356	0.440122	0.372811	0.41552	0.372284	0.416965	0.746261	0.595438	0.593947	0.591962	0.56846	0.479129
bemisia_tabaci_asiaii5	0.266875	0.360798	0.185019	0.305279	0.428639	0.420181	0.544878	0.90038	0.47338	0.567168	0.623963	0.58191	0.150182	0.862052	0.163439	0.407859	0.372989	0.411302	0.763538	0.360955	0.356461	0.501786	0.491961	0.186887	0.17885	0.243735	0.163822	0.656658	0.637346	0.651623	0.620688	0.575138	0.667066	0.622316	0.455119	0.152801	0.157272	0.180299	0.941809	0.734589	0.644694	0.668571	0.653475	0.062125	0.125758	0.126759	0.128918	0.157158	0.824606
beta_vulgaris	0.339489	0.109115	0.274039	0.265196	0.226973	0.0264264	0.274421	0.822858	0.377935	0.411233	0.178377	0.3725	0.311099	0.813963	0.286133	0.0930245	0.364191	0.0738964	0.494436	0.108621	0.116821	0.0670896	0.089578	0.262931	0.272678	0.322723	0.394351	0.374493	0.332475	0.385106	0.374368	0.314454	0.387661	0.320801	0.287811	0.295216	0.29311	0.328101	0.864664	0.395565	0.214741	0.26006	0.223553	0.47731	0.321985	0.320657	0.318557	0.292748	0.382272
betta_splendens	0.475092	0.249583	0.426185	0.401732	0.351913	0.184082	0.218198	0.803109	0.353179	0.378982	0.0600869	0.350336	0.460924	0.798973	0.442439	0.198936	0.488002	0.196147	0.476649	0.249576	0.255928	0.137841	0.144842	0.418487	0.426794	0.457841	0.543024	0.284621	0.239317	0.298009	0.301298	0.238701	0.29647	0.233268	0.276022	0.452168	0.448762	0.459381	0.845553	0.29991	0.124968	0.170494	0.130528	0.634772	0.479151	0.477823	0.475847	0.44872	0.246163
bigelowiella_natans	0.712772	0.502007	0.685139	0.643448	0.57414	0.442713	0.323947	0.685065	0.413323	0.310717	0.23964	0.283955	0.715791	0.681866	0.70253	0.457324	0.672671	0.451525	0.366199	0.501739	0.506502	0.368837	0.395022	0.678632	0.686786	0.70112	0.789786	0.284064	0.244346	0.290375	0.258034	0.293785	0.298198	0.246734	0.415841	0.71236	0.708774	0.7022	0.727645	0.312596	0.218325	0.196336	0.210166	0.894571	0.739215	0.737887	0.735839	0.708784	0.261484
biomphalaria_glabrata	0.103016	0.175667	0.0608219	0.140357	0.255924	0.234829	0.414596	0.863105	0.428056	0.476387	0.431485	0.441768	0.214397	0.854666	0.0931448	0.208209	0.1696	0.21942	0.5785	0.175155	0.172298	0.29811	0.288619	0.0815418	0.0883617	0.0720261	0.245425	0.55383	0.516604	0.556331	0.509483	0.461674	0.568845	0.496357	0.343165	0.106142	0.092846	0.244227	0.913195	0.58613	0.457709	0.490255	0.472052	0.23431	0.127481	0.12702	0.126187	0.101319	0.634718
bison_bison_bison	0.287093	0.206614	0.158956	0.329458	0.412559	0.303658	0.395924	0.822389	0.38433	0.427803	0.482597	0.425377	0.0169043	0.814538	0.127201	0.271546	0.262179	0.260207	0.606308	0.206733	0.201025	0.376178	0.399464	0.141064	0.135185	0.25551	0.0871698	0.522194	0.496817	0.52051	0.472673	0.425909	0.537016	0.469468	0.307972	0.111775	0.125292	0.0287858	0.868104	0.580736	0.488654	0.511295	0.496709	0.191316	0.0926032	0.0926004	0.0929869	0.116103	0.667387
blumeria_graminis	0.927305	0.834591	0.852496	0.866221	0.846893	0.838566	0.676236	0.283272	0.615076	0.625282	0.813517	0.528358	0.856856	0.209417	0.851329	0.839829	0.946538	0.819758	0.334104	0.836256	0.832016	0.838788	0.809607	0.837164	0.851818	0.914753	0.891934	0.715076	0.726255	0.706357	0.697184	0.710917	0.714542	0.714946	0.547577	0.8601	0.861187	0.825776	0.0487313	0.708167	0.741194	0.698261	0.742942	0.978032	0.874414	0.873403	0.871513	0.858876	0.804459
[truncated: 509 more rows]
[truncated: 541 more columns]

## Sheet: Table S6
Table S6: KS distances based on species intron number distributions
[truncated: 591 more rows]
[truncated: 541 more columns]
